# Supplementary material for: 1-(6-Chloro-1,3-benzothia­zol-2-yl)-2-[1-(4-meth­oxy­phen­yl)ethyl­idene]hydrazine
Source: Acta Crystallogr Sect E Struct Rep Online. 2012 Aug 11;68(Pt 9):o2682. doi: 10.1107/S1600536812032606 (PMC3435704; doi:10.1107/S1600536812032606)
Supplement: Supplementary file 1 [file e-68-o2682-sup1.cif]

##############################################################################
#                                                                            #
# This CIF contains the data in a paper accepted for publication in          #
# Acta Crystallographica Section E. It conforms to the requirements of       #
# Notes for Authors for Acta Crystallographica Section E, and has been       #
# peer reviewed under the auspices of the IUCr Commission on Journals.       #
#                                                                            #
# Full details of the Crystallographic Information File format               #
# are given in the paper "The Crystallographic Information File (CIF):       #
# a New Standard Archive File for Crystallography" by S. R. Hall, F. H.      #
# Allen and I. D. Brown [Acta Cryst. (1991), A47, 655-685].                  #
#                                                                            #
# The current version of the core CIF dictionary is obtainable from          #
# ftp://ftp.iucr.org/pub/cif_core.dic.                                       #
#                                                                            #
# Software is freely available for graphical display of the structure(s)     #
# in this CIF. For information consult the CIF software page                 #
# http://www.iucr.org/resources/cif/software.                                #
#                                                                            #
# This file may be used for bona fide research purposes within the           #
# scientific community so long as proper attribution is given to the journal # 
# article from which it was obtained.                                        #
#                                                                            #
##############################################################################
data_global
_audit_creation_method     'form.cif (version 2.0)'
_journal_data_validation_number     ?
_journal_date_recd_electronic     2012-07-10
_journal_date_accepted     2012-07-18
_journal_name_full     'Acta Crystallographica, Section E'
_journal_year     2012
_journal_volume     68
_journal_issue      9
_journal_page_first     o2682
_journal_page_last     o2682
_journal_paper_category     QO
_journal_paper_doi     10.1107/S1600536812032606
_journal_coeditor_code     CV5320
_publ_contact_author_name     'Professor Fun, Hoong-Kun'
_publ_contact_author_address
;
X-ray Crystallography Unit
School of Physics
Universiti Sains Malaysia
11800 USM, Penang
Malaysia
;
_publ_contact_author_email     hkfun@usm.my
_publ_contact_author_fax     '604 6579150'
_publ_contact_author_phone     '604 6533652'
_publ_section_title
;
1-(6-Chloro-1,3-benzothiazol-2-yl)-2-[1-(4-methoxyphenyl)ethylidene]hydrazine
;
loop_
    _publ_author_name
    _publ_author_footnote
    _publ_author_address
    'Hoong-Kun Fun'
;
Thomson Reuters ResearcherID: A-3561-2009.
;
;
X-ray Crystallography Unit
School of Physics
Universiti Sains Malaysia
11800 USM, Penang
Malaysia
;
    'Ching Kheng Quah'
;
Thomson Reuters ResearcherID: A-5525-2009.
;
;
X-ray Crystallography Unit
School of Physics
Universiti Sains Malaysia
11800 USM, Penang
Malaysia
;
    'B. K. Sarojini' ?
;
Department of Chemistry
P. A. College of Engineering
Nadupadavu
Mangalore 574 153
India
;
    'B. J. Mohan' ?
;
Department of Chemistry
P. A. College of Engineering
Nadupadavu
Mangalore 574 153
India
;
    'B. Narayana' ?
;
Department of Chemistry
Mangalore University
Mangalagangotri 574 199
Mangalore
India
;
data_I
_audit_creation_method     SHELXL97
_chemical_name_systematic
;
1-(6-Chloro-1,3-benzothiazol-2-yl)-2-[1-(4-methoxyphenyl)ethylidene]hydrazine
;
_chemical_name_common     ?
_chemical_formula_moiety     'C16 H14 Cl N3 O S'
_chemical_formula_sum     'C16 H14 Cl N3 O S'
_chemical_formula_iupac     'C16 H14 Cl N3 O S'
_chemical_formula_weight     331.81
_chemical_melting_point     ?
_symmetry_cell_setting     triclinic
_symmetry_space_group_name_H-M     'P -1'
_symmetry_space_group_name_Hall     '-P 1'
loop_
    _symmetry_equiv_pos_as_xyz
    'x, y, z'
    '-x, -y, -z'
_cell_length_a     8.52940(10)
_cell_length_b     9.30970(10)
_cell_length_c     19.8115(3)
_cell_angle_alpha     87.9990(10)
_cell_angle_beta     78.0910(10)
_cell_angle_gamma     79.4610(10)
_cell_volume     1513.32(3)
_cell_formula_units_Z     4
_cell_measurement_reflns_used     9939
_cell_measurement_theta_min     2.23
_cell_measurement_theta_max     32.94
_cell_measurement_temperature     100
_exptl_crystal_description     plate
_exptl_crystal_colour     brown
_exptl_crystal_size_max     0.249
_exptl_crystal_size_mid     0.201
_exptl_crystal_size_min     0.062
_exptl_crystal_density_diffrn     1.456
_exptl_crystal_density_meas     ?
_exptl_crystal_density_method     'not measured'
_exptl_crystal_F_000     688
_exptl_absorpt_coefficient_mu     0.395
_exptl_absorpt_correction_type     multi-scan
_exptl_absorpt_process_details     '(SADABS; Bruker, 2009)'
_exptl_absorpt_correction_T_min     0.9081
_exptl_absorpt_correction_T_max     0.9759
_exptl_special_details
;
The crystal was placed in the cold stream of an Oxford Cryosystems Cobra
open-flow nitrogen cryostat (Cosier & Glazer, 1986) operating at 100.0(1) K.
;
_diffrn_ambient_temperature     100
_diffrn_radiation_type     MoK\a
_diffrn_radiation_wavelength     0.71073
_diffrn_radiation_source     'fine-focus sealed tube'
_diffrn_radiation_monochromator     graphite
_diffrn_measurement_device_type     'Bruker SMART APEXII CCD area-detector'
_diffrn_measurement_method     '\f and \w'
_diffrn_detector_area_resol_mean     ?
_diffrn_reflns_number     31608
_diffrn_reflns_av_R_equivalents     0.0435
_diffrn_reflns_av_sigmaI/netI     0.0475
_diffrn_reflns_theta_min     2.10
_diffrn_reflns_theta_max     27.50
_diffrn_reflns_theta_full     27.50
_diffrn_measured_fraction_theta_max     0.996
_diffrn_measured_fraction_theta_full     0.996
_diffrn_reflns_limit_h_min     -11
_diffrn_reflns_limit_h_max     11
_diffrn_reflns_limit_k_min     -12
_diffrn_reflns_limit_k_max     12
_diffrn_reflns_limit_l_min     -25
_diffrn_reflns_limit_l_max     25
_diffrn_standards_number     0
_diffrn_standards_interval_count     .
_diffrn_standards_interval_time     .
_diffrn_standards_decay_%     ?
_refine_special_details
;
Refinement of F^2^ against ALL reflections. The weighted R-factor wR and
goodness of fit S are based on F^2^, conventional R-factors R are based on F,
with F set to zero for negative F^2^. The threshold expression of F^2^ >
2sigma(F^2^) is used only for calculating R-factors(gt) etc. and is not
relevant to the choice of reflections for refinement. R-factors based on F^2^
are statistically about twice as large as those based on F, and R-factors based
on ALL data will be even larger.
;
_reflns_number_total     6907
_reflns_number_gt     5393
_reflns_threshold_expression     I>2\s(I)
_refine_ls_structure_factor_coef     Fsqd
_refine_ls_matrix_type     full
_refine_ls_R_factor_all     0.0619
_refine_ls_R_factor_gt     0.0427
_refine_ls_wR_factor_gt     0.0809
_refine_ls_wR_factor_ref     0.0884
_refine_ls_goodness_of_fit_ref     1.028
_refine_ls_restrained_S_all     1.028
_refine_ls_number_reflns     6907
_refine_ls_number_parameters     409
_refine_ls_number_restraints     0
_refine_ls_hydrogen_treatment     mixed
_refine_ls_weighting_scheme     calc
_refine_ls_weighting_details
       'calc w = 1/[\s^2^(Fo^2^)+(0.0280P)^2^+1.1210P] where P=(Fo^2^+2Fc^2^)/3'
_atom_sites_solution_hydrogens     geom
_atom_sites_solution_primary     direct
_atom_sites_solution_secondary     difmap
_refine_ls_shift/su_max     0.001
_refine_ls_shift/su_mean     0.001
_refine_diff_density_max     0.355
_refine_diff_density_min     -0.399
_refine_ls_extinction_method     none
_refine_ls_extinction_coef     ?
loop_
    _atom_type_symbol
    _atom_type_description
    _atom_type_scat_dispersion_real
    _atom_type_scat_dispersion_imag
    _atom_type_scat_source
    'C' 'C' 0.0033 0.0016
                         'International Tables Vol C Tables 4.2.6.8 and 6.1.1.4'
    'H' 'H' 0.0000 0.0000
                         'International Tables Vol C Tables 4.2.6.8 and 6.1.1.4'
    'N' 'N' 0.0061 0.0033
                         'International Tables Vol C Tables 4.2.6.8 and 6.1.1.4'
    'O' 'O' 0.0106 0.0060
                         'International Tables Vol C Tables 4.2.6.8 and 6.1.1.4'
    'S' 'S' 0.1246 0.1234
                         'International Tables Vol C Tables 4.2.6.8 and 6.1.1.4'
    'Cl' 'Cl' 0.1484 0.1585
                         'International Tables Vol C Tables 4.2.6.8 and 6.1.1.4'
_computing_data_collection     'APEX2 (Bruker, 2009)'
_computing_cell_refinement     'SAINT (Bruker, 2009)'
_computing_data_reduction     'SAINT (Bruker, 2009)'
_computing_structure_solution     'SHELXTL (Sheldrick, 2008)'
_computing_structure_refinement     'SHELXTL (Sheldrick, 2008)'
_computing_molecular_graphics     'SHELXTL (Sheldrick, 2008)'
_computing_publication_material
;
SHELXTL (Sheldrick, 2008) and PLATON (Spek, 2009)
;
loop_
    _atom_site_type_symbol
    _atom_site_label
    _atom_site_fract_x
    _atom_site_fract_y
    _atom_site_fract_z
    _atom_site_U_iso_or_equiv
    _atom_site_adp_type
    _atom_site_calc_flag
    _atom_site_refinement_flags
    _atom_site_occupancy
    _atom_site_symmetry_multiplicity
    _atom_site_disorder_assembly
    _atom_site_disorder_group
    S S1A 0.35667(6) 0.80375(5) 0.42848(3) 0.01905(12) Uani d . 1 1 . .
    Cl Cl1A 0.92646(7) 1.02723(6) 0.36901(3) 0.02725(13) Uani d . 1 1 . .
    O O1A -0.47274(18) 0.77478(16) 0.68927(7) 0.0251(3) Uani d . 1 1 . .
    N N1A 0.4366(2) 0.71715(17) 0.29901(8) 0.0170(4) Uani d . 1 1 . .
    N N2A 0.1864(2) 0.66677(19) 0.36002(9) 0.0179(4) Uani d . 1 1 . .
    N N3A 0.0764(2) 0.69008(17) 0.42147(8) 0.0176(4) Uani d . 1 1 . .
    C C1A 0.5390(2) 0.8395(2) 0.37855(10) 0.0173(4) Uani d . 1 1 . .
    C C2A 0.6504(3) 0.9150(2) 0.39716(11) 0.0200(4) Uani d . 1 1 . .
    H H2AA 0.6336 0.9545 0.4422 0.024 Uiso calc R 1 1 . .
    C C3A 0.7863(3) 0.9303(2) 0.34768(11) 0.0202(4) Uani d . 1 1 . .
    C C4A 0.8153(3) 0.8714(2) 0.28172(11) 0.0204(4) Uani d . 1 1 . .
    H H4AA 0.9115 0.8819 0.2493 0.025 Uiso calc R 1 1 . .
    C C5A 0.7029(2) 0.7971(2) 0.26351(11) 0.0195(4) Uani d . 1 1 . .
    H H5AA 0.7218 0.7564 0.2186 0.023 Uiso calc R 1 1 . .
    C C6A 0.5629(2) 0.7828(2) 0.31144(10) 0.0163(4) Uani d . 1 1 . .
    C C7A 0.3244(2) 0.7215(2) 0.35521(10) 0.0162(4) Uani d . 1 1 . .
    C C8A -0.0543(2) 0.6348(2) 0.43082(10) 0.0163(4) Uani d . 1 1 . .
    C C9A -0.0953(3) 0.5383(2) 0.37990(11) 0.0219(5) Uani d . 1 1 . .
    H H9AA -0.0378 0.5578 0.3333 0.033 Uiso calc R 1 1 . .
    H H9AB -0.2130 0.5589 0.3818 0.033 Uiso calc R 1 1 . .
    H H9AC -0.0618 0.4356 0.3915 0.033 Uiso calc R 1 1 . .
    C C10A -0.1681(2) 0.6701(2) 0.49761(10) 0.0156(4) Uani d . 1 1 . .
    C C11A -0.2985(2) 0.5978(2) 0.52026(10) 0.0184(4) Uani d . 1 1 . .
    H H11A -0.3157 0.5247 0.4917 0.022 Uiso calc R 1 1 . .
    C C12A -0.4048(3) 0.6298(2) 0.58367(11) 0.0203(4) Uani d . 1 1 . .
    H H12A -0.4929 0.5790 0.5981 0.024 Uiso calc R 1 1 . .
    C C13A -0.3803(3) 0.7363(2) 0.62527(10) 0.0196(4) Uani d . 1 1 . .
    C C14A -0.2529(3) 0.8123(2) 0.60313(11) 0.0204(4) Uani d . 1 1 . .
    H H14A -0.2375 0.8866 0.6314 0.025 Uiso calc R 1 1 . .
    C C15A -0.1490(3) 0.7800(2) 0.54017(10) 0.0188(4) Uani d . 1 1 . .
    H H15A -0.0630 0.8331 0.5254 0.023 Uiso calc R 1 1 . .
    C C16A -0.6045(3) 0.6997(3) 0.71405(12) 0.0301(5) Uani d . 1 1 . .
    H H16A -0.6595 0.7348 0.7605 0.045 Uiso calc R 1 1 . .
    H H16B -0.5628 0.5946 0.7155 0.045 Uiso calc R 1 1 . .
    H H16C -0.6821 0.7182 0.6831 0.045 Uiso calc R 1 1 . .
    S S1B 0.10878(6) 0.65349(5) 0.10267(3) 0.01748(12) Uani d . 1 1 . .
    Cl Cl1B -0.14593(6) 0.14927(6) 0.10362(3) 0.02510(13) Uani d . 1 1 . .
    O O1B 0.34041(18) 1.34488(15) -0.10641(7) 0.0228(3) Uani d . 1 1 . .
    N N1B 0.1780(2) 0.55835(17) 0.22159(8) 0.0166(4) Uani d . 1 1 . .
    N N2B 0.2536(2) 0.78361(17) 0.18524(9) 0.0168(4) Uani d . 1 1 . .
    N N3B 0.2594(2) 0.87969(17) 0.13039(8) 0.0160(3) Uani d . 1 1 . .
    C C1B 0.0585(2) 0.4861(2) 0.13352(10) 0.0159(4) Uani d . 1 1 . .
    C C2B -0.0169(2) 0.3934(2) 0.10299(10) 0.0183(4) Uani d . 1 1 . .
    H H2BA -0.0480 0.4159 0.0599 0.022 Uiso calc R 1 1 . .
    C C3B -0.0446(2) 0.2665(2) 0.13819(11) 0.0190(4) Uani d . 1 1 . .
    C C4B 0.0026(2) 0.2299(2) 0.20063(11) 0.0197(4) Uani d . 1 1 . .
    H H4BA -0.0171 0.1411 0.2229 0.024 Uiso calc R 1 1 . .
    C C5B 0.0785(2) 0.3235(2) 0.23024(10) 0.0179(4) Uani d . 1 1 . .
    H H5BA 0.1117 0.2992 0.2728 0.022 Uiso calc R 1 1 . .
    C C6B 0.1055(2) 0.4534(2) 0.19703(10) 0.0156(4) Uani d . 1 1 . .
    C C7B 0.1876(2) 0.6651(2) 0.17736(10) 0.0149(4) Uani d . 1 1 . .
    C C8B 0.3288(2) 0.9907(2) 0.13189(10) 0.0148(4) Uani d . 1 1 . .
    C C9B 0.4053(3) 1.0242(2) 0.18983(11) 0.0217(5) Uani d . 1 1 . .
    H H9BA 0.3489 0.9867 0.2332 0.032 Uiso calc R 1 1 . .
    H H9BB 0.3967 1.1302 0.1935 0.032 Uiso calc R 1 1 . .
    H H9BC 0.5204 0.9777 0.1807 0.032 Uiso calc R 1 1 . .
    C C10B 0.3327(2) 1.0871(2) 0.07057(10) 0.0151(4) Uani d . 1 1 . .
    C C11B 0.4141(2) 1.2052(2) 0.06300(11) 0.0183(4) Uani d . 1 1 . .
    H H11B 0.4673 1.2255 0.0983 0.022 Uiso calc R 1 1 . .
    C C12B 0.4197(2) 1.2945(2) 0.00492(11) 0.0190(4) Uani d . 1 1 . .
    H H12B 0.4767 1.3740 0.0006 0.023 Uiso calc R 1 1 . .
    C C13B 0.3413(2) 1.2662(2) -0.04644(10) 0.0178(4) Uani d . 1 1 . .
    C C14B 0.2581(2) 1.1491(2) -0.03972(10) 0.0176(4) Uani d . 1 1 . .
    H H14B 0.2036 1.1300 -0.0748 0.021 Uiso calc R 1 1 . .
    C C15B 0.2549(2) 1.0610(2) 0.01764(10) 0.0169(4) Uani d . 1 1 . .
    H H15B 0.1988 0.9809 0.0214 0.020 Uiso calc R 1 1 . .
    C C16B 0.4122(3) 1.4732(2) -0.11283(11) 0.0237(5) Uani d . 1 1 . .
    H H16D 0.4099 1.5161 -0.1586 0.036 Uiso calc R 1 1 . .
    H H16E 0.5253 1.4474 -0.1070 0.036 Uiso calc R 1 1 . .
    H H16F 0.3507 1.5442 -0.0773 0.036 Uiso calc R 1 1 . .
    H H2NA 0.174(3) 0.622(2) 0.3271(12) 0.020(6) Uiso d . 1 1 . .
    H H2NB 0.317(3) 0.776(3) 0.2152(13) 0.033(7) Uiso d . 1 1 . .
loop_
    _atom_site_aniso_label
    _atom_site_aniso_U_11
    _atom_site_aniso_U_22
    _atom_site_aniso_U_33
    _atom_site_aniso_U_12
    _atom_site_aniso_U_13
    _atom_site_aniso_U_23
    S1A 0.0203(3) 0.0234(2) 0.0151(2) -0.0077(2) -0.0040(2) -0.0011(2)
    Cl1A 0.0276(3) 0.0281(3) 0.0337(3) -0.0151(2) -0.0154(3) 0.0043(2)
    O1A 0.0232(9) 0.0330(8) 0.0177(8) -0.0078(7) 0.0016(7) -0.0031(6)
    N1A 0.0158(9) 0.0215(8) 0.0153(8) -0.0059(7) -0.0049(7) 0.0014(7)
    N2A 0.0173(9) 0.0245(9) 0.0138(9) -0.0071(7) -0.0038(7) -0.0028(7)
    N3A 0.0175(9) 0.0219(8) 0.0137(8) -0.0039(7) -0.0039(7) 0.0015(7)
    C1A 0.0163(11) 0.0174(9) 0.0190(10) -0.0033(8) -0.0053(9) 0.0028(8)
    C2A 0.0241(12) 0.0192(9) 0.0200(11) -0.0059(8) -0.0106(9) 0.0009(8)
    C3A 0.0194(11) 0.0188(9) 0.0275(12) -0.0077(8) -0.0136(10) 0.0044(8)
    C4A 0.0159(11) 0.0221(10) 0.0239(11) -0.0046(8) -0.0049(9) 0.0043(8)
    C5A 0.0197(11) 0.0210(10) 0.0190(10) -0.0044(8) -0.0061(9) 0.0011(8)
    C6A 0.0164(11) 0.0166(9) 0.0174(10) -0.0035(8) -0.0066(9) 0.0024(8)
    C7A 0.0179(11) 0.0168(9) 0.0155(10) -0.0047(8) -0.0062(8) 0.0019(8)
    C8A 0.0179(11) 0.0165(9) 0.0152(10) -0.0033(8) -0.0054(8) 0.0022(8)
    C9A 0.0205(11) 0.0258(11) 0.0195(11) -0.0085(9) -0.0001(9) -0.0029(8)
    C10A 0.0169(10) 0.0163(9) 0.0147(10) -0.0030(8) -0.0056(8) 0.0021(8)
    C11A 0.0212(11) 0.0187(9) 0.0177(10) -0.0071(8) -0.0064(9) 0.0000(8)
    C12A 0.0187(11) 0.0236(10) 0.0198(11) -0.0077(8) -0.0035(9) 0.0016(8)
    C13A 0.0207(11) 0.0229(10) 0.0147(10) -0.0015(8) -0.0045(9) 0.0011(8)
    C14A 0.0218(12) 0.0217(10) 0.0193(11) -0.0053(8) -0.0062(9) -0.0021(8)
    C15A 0.0179(11) 0.0207(10) 0.0189(10) -0.0068(8) -0.0037(9) 0.0022(8)
    C16A 0.0261(13) 0.0383(13) 0.0229(12) -0.0079(10) 0.0036(10) -0.0006(10)
    S1B 0.0189(3) 0.0201(2) 0.0167(2) -0.0083(2) -0.0070(2) 0.00203(19)
    Cl1B 0.0233(3) 0.0256(3) 0.0293(3) -0.0125(2) -0.0035(2) -0.0085(2)
    O1B 0.0315(9) 0.0205(7) 0.0195(8) -0.0110(6) -0.0078(7) 0.0056(6)
    N1B 0.0169(9) 0.0182(8) 0.0156(8) -0.0066(7) -0.0023(7) -0.0001(7)
    N2B 0.0200(9) 0.0190(8) 0.0152(9) -0.0086(7) -0.0079(8) 0.0020(7)
    N3B 0.0162(9) 0.0179(8) 0.0143(8) -0.0035(7) -0.0038(7) 0.0015(6)
    C1B 0.0130(10) 0.0180(9) 0.0166(10) -0.0049(8) -0.0007(8) -0.0006(8)
    C2B 0.0143(10) 0.0251(10) 0.0158(10) -0.0045(8) -0.0027(8) -0.0028(8)
    C3B 0.0143(10) 0.0200(10) 0.0234(11) -0.0063(8) -0.0011(9) -0.0074(8)
    C4B 0.0182(11) 0.0164(9) 0.0231(11) -0.0056(8) 0.0015(9) -0.0011(8)
    C5B 0.0189(11) 0.0198(10) 0.0149(10) -0.0039(8) -0.0026(9) -0.0009(8)
    C6B 0.0125(10) 0.0192(9) 0.0154(10) -0.0047(8) -0.0015(8) -0.0027(8)
    C7B 0.0141(10) 0.0193(9) 0.0117(9) -0.0037(8) -0.0030(8) -0.0026(8)
    C8B 0.0129(10) 0.0163(9) 0.0153(10) -0.0017(7) -0.0032(8) -0.0033(7)
    C9B 0.0287(12) 0.0201(10) 0.0202(11) -0.0081(9) -0.0110(10) 0.0009(8)
    C10B 0.0128(10) 0.0156(9) 0.0162(10) -0.0010(7) -0.0026(8) -0.0016(7)
    C11B 0.0191(11) 0.0204(10) 0.0188(10) -0.0064(8) -0.0090(9) -0.0011(8)
    C12B 0.0200(11) 0.0171(9) 0.0224(11) -0.0082(8) -0.0058(9) 0.0009(8)
    C13B 0.0196(11) 0.0164(9) 0.0162(10) -0.0018(8) -0.0022(9) 0.0008(8)
    C14B 0.0172(11) 0.0214(10) 0.0165(10) -0.0054(8) -0.0065(9) -0.0037(8)
    C15B 0.0161(10) 0.0166(9) 0.0191(10) -0.0052(8) -0.0035(8) -0.0025(8)
    C16B 0.0276(12) 0.0216(10) 0.0234(11) -0.0084(9) -0.0063(10) 0.0063(9)
_geom_special_details
;
 All esds (except the esd in the dihedral angle between two l.s. planes)
 are estimated using the full covariance matrix.  The cell esds are taken
 into account individually in the estimation of esds in distances, angles
 and torsion angles; correlations between esds in cell parameters are only
 used when they are defined by crystal symmetry.  An approximate (isotropic)
 treatment of cell esds is used for estimating esds involving l.s. planes.
;
loop_
    _geom_bond_atom_site_label_1
    _geom_bond_atom_site_label_2
    _geom_bond_site_symmetry_2
    _geom_bond_distance
    _geom_bond_publ_flag
    S1A C1A . 1.743(2) ?
    S1A C7A . 1.757(2) ?
    Cl1A C3A . 1.747(2) ?
    O1A C13A . 1.369(2) ?
    O1A C16A . 1.424(3) ?
    N1A C7A . 1.306(3) ?
    N1A C6A . 1.399(2) ?
    N2A C7A . 1.351(3) ?
    N2A N3A . 1.372(2) ?
    N2A H2NA . 0.82(2) ?
    N3A C8A . 1.288(3) ?
    C1A C2A . 1.393(3) ?
    C1A C6A . 1.409(3) ?
    C2A C3A . 1.380(3) ?
    C2A H2AA . 0.9500 ?
    C3A C4A . 1.392(3) ?
    C4A C5A . 1.389(3) ?
    C4A H4AA . 0.9500 ?
    C5A C6A . 1.388(3) ?
    C5A H5AA . 0.9500 ?
    C8A C10A . 1.478(3) ?
    C8A C9A . 1.507(3) ?
    C9A H9AA . 0.9800 ?
    C9A H9AB . 0.9800 ?
    C9A H9AC . 0.9800 ?
    C10A C11A . 1.392(3) ?
    C10A C15A . 1.401(3) ?
    C11A C12A . 1.395(3) ?
    C11A H11A . 0.9500 ?
    C12A C13A . 1.381(3) ?
    C12A H12A . 0.9500 ?
    C13A C14A . 1.391(3) ?
    C14A C15A . 1.380(3) ?
    C14A H14A . 0.9500 ?
    C15A H15A . 0.9500 ?
    C16A H16A . 0.9800 ?
    C16A H16B . 0.9800 ?
    C16A H16C . 0.9800 ?
    S1B C1B . 1.748(2) ?
    S1B C7B . 1.7610(19) ?
    Cl1B C3B . 1.746(2) ?
    O1B C13B . 1.375(2) ?
    O1B C16B . 1.430(2) ?
    N1B C7B . 1.305(2) ?
    N1B C6B . 1.397(2) ?
    N2B C7B . 1.354(2) ?
    N2B N3B . 1.382(2) ?
    N2B H2NB . 0.88(2) ?
    N3B C8B . 1.286(2) ?
    C1B C2B . 1.387(3) ?
    C1B C6B . 1.405(3) ?
    C2B C3B . 1.383(3) ?
    C2B H2BA . 0.9500 ?
    C3B C4B . 1.391(3) ?
    C4B C5B . 1.386(3) ?
    C4B H4BA . 0.9500 ?
    C5B C6B . 1.390(3) ?
    C5B H5BA . 0.9500 ?
    C8B C10B . 1.483(3) ?
    C8B C9B . 1.500(3) ?
    C9B H9BA . 0.9800 ?
    C9B H9BB . 0.9800 ?
    C9B H9BC . 0.9800 ?
    C10B C11B . 1.392(3) ?
    C10B C15B . 1.401(3) ?
    C11B C12B . 1.394(3) ?
    C11B H11B . 0.9500 ?
    C12B C13B . 1.384(3) ?
    C12B H12B . 0.9500 ?
    C13B C14B . 1.394(3) ?
    C14B C15B . 1.377(3) ?
    C14B H14B . 0.9500 ?
    C15B H15B . 0.9500 ?
    C16B H16D . 0.9800 ?
    C16B H16E . 0.9800 ?
    C16B H16F . 0.9800 ?
loop_
    _geom_angle_atom_site_label_1
    _geom_angle_atom_site_label_2
    _geom_angle_atom_site_label_3
    _geom_angle_site_symmetry_1
    _geom_angle_site_symmetry_3
    _geom_angle
    _geom_angle_publ_flag
    C1A S1A C7A . . 87.78(10) ?
    C13A O1A C16A . . 117.04(17) ?
    C7A N1A C6A . . 109.44(16) ?
    C7A N2A N3A . . 116.12(17) ?
    C7A N2A H2NA . . 119.3(16) ?
    N3A N2A H2NA . . 124.5(16) ?
    C8A N3A N2A . . 119.40(17) ?
    C2A C1A C6A . . 121.20(19) ?
    C2A C1A S1A . . 128.43(16) ?
    C6A C1A S1A . . 110.36(15) ?
    C3A C2A C1A . . 117.46(19) ?
    C3A C2A H2AA . . 121.3 ?
    C1A C2A H2AA . . 121.3 ?
    C2A C3A C4A . . 122.45(19) ?
    C2A C3A Cl1A . . 118.53(16) ?
    C4A C3A Cl1A . . 119.02(17) ?
    C5A C4A C3A . . 119.6(2) ?
    C5A C4A H4AA . . 120.2 ?
    C3A C4A H4AA . . 120.2 ?
    C6A C5A C4A . . 119.44(19) ?
    C6A C5A H5AA . . 120.3 ?
    C4A C5A H5AA . . 120.3 ?
    C5A C6A N1A . . 125.37(18) ?
    C5A C6A C1A . . 119.75(18) ?
    N1A C6A C1A . . 114.88(18) ?
    N1A C7A N2A . . 123.88(18) ?
    N1A C7A S1A . . 117.51(15) ?
    N2A C7A S1A . . 118.62(15) ?
    N3A C8A C10A . . 115.50(17) ?
    N3A C8A C9A . . 124.95(18) ?
    C10A C8A C9A . . 119.54(18) ?
    C8A C9A H9AA . . 109.5 ?
    C8A C9A H9AB . . 109.5 ?
    H9AA C9A H9AB . . 109.5 ?
    C8A C9A H9AC . . 109.5 ?
    H9AA C9A H9AC . . 109.5 ?
    H9AB C9A H9AC . . 109.5 ?
    C11A C10A C15A . . 117.53(18) ?
    C11A C10A C8A . . 121.86(18) ?
    C15A C10A C8A . . 120.60(18) ?
    C10A C11A C12A . . 121.87(19) ?
    C10A C11A H11A . . 119.1 ?
    C12A C11A H11A . . 119.1 ?
    C13A C12A C11A . . 119.2(2) ?
    C13A C12A H12A . . 120.4 ?
    C11A C12A H12A . . 120.4 ?
    O1A C13A C12A . . 124.9(2) ?
    O1A C13A C14A . . 115.11(18) ?
    C12A C13A C14A . . 120.01(19) ?
    C15A C14A C13A . . 120.20(19) ?
    C15A C14A H14A . . 119.9 ?
    C13A C14A H14A . . 119.9 ?
    C14A C15A C10A . . 121.12(19) ?
    C14A C15A H15A . . 119.4 ?
    C10A C15A H15A . . 119.4 ?
    O1A C16A H16A . . 109.5 ?
    O1A C16A H16B . . 109.5 ?
    H16A C16A H16B . . 109.5 ?
    O1A C16A H16C . . 109.5 ?
    H16A C16A H16C . . 109.5 ?
    H16B C16A H16C . . 109.5 ?
    C1B S1B C7B . . 87.71(9) ?
    C13B O1B C16B . . 117.25(16) ?
    C7B N1B C6B . . 109.43(16) ?
    C7B N2B N3B . . 114.82(16) ?
    C7B N2B H2NB . . 116.7(16) ?
    N3B N2B H2NB . . 124.5(16) ?
    C8B N3B N2B . . 118.85(16) ?
    C2B C1B C6B . . 121.98(18) ?
    C2B C1B S1B . . 127.89(15) ?
    C6B C1B S1B . . 110.13(14) ?
    C3B C2B C1B . . 116.85(18) ?
    C3B C2B H2BA . . 121.6 ?
    C1B C2B H2BA . . 121.6 ?
    C2B C3B C4B . . 122.57(18) ?
    C2B C3B Cl1B . . 118.70(16) ?
    C4B C3B Cl1B . . 118.72(16) ?
    C5B C4B C3B . . 119.80(18) ?
    C5B C4B H4BA . . 120.1 ?
    C3B C4B H4BA . . 120.1 ?
    C4B C5B C6B . . 119.26(18) ?
    C4B C5B H5BA . . 120.4 ?
    C6B C5B H5BA . . 120.4 ?
    C5B C6B N1B . . 125.19(17) ?
    C5B C6B C1B . . 119.52(17) ?
    N1B C6B C1B . . 115.29(17) ?
    N1B C7B N2B . . 124.37(17) ?
    N1B C7B S1B . . 117.43(15) ?
    N2B C7B S1B . . 118.20(14) ?
    N3B C8B C10B . . 115.59(17) ?
    N3B C8B C9B . . 124.27(18) ?
    C10B C8B C9B . . 120.13(17) ?
    C8B C9B H9BA . . 109.5 ?
    C8B C9B H9BB . . 109.5 ?
    H9BA C9B H9BB . . 109.5 ?
    C8B C9B H9BC . . 109.5 ?
    H9BA C9B H9BC . . 109.5 ?
    H9BB C9B H9BC . . 109.5 ?
    C11B C10B C15B . . 117.61(18) ?
    C11B C10B C8B . . 121.75(17) ?
    C15B C10B C8B . . 120.64(17) ?
    C10B C11B C12B . . 121.71(18) ?
    C10B C11B H11B . . 119.1 ?
    C12B C11B H11B . . 119.1 ?
    C13B C12B C11B . . 119.36(19) ?
    C13B C12B H12B . . 120.3 ?
    C11B C12B H12B . . 120.3 ?
    O1B C13B C12B . . 124.65(18) ?
    O1B C13B C14B . . 115.44(17) ?
    C12B C13B C14B . . 119.91(18) ?
    C15B C14B C13B . . 120.10(18) ?
    C15B C14B H14B . . 119.9 ?
    C13B C14B H14B . . 119.9 ?
    C14B C15B C10B . . 121.31(19) ?
    C14B C15B H15B . . 119.3 ?
    C10B C15B H15B . . 119.3 ?
    O1B C16B H16D . . 109.5 ?
    O1B C16B H16E . . 109.5 ?
    H16D C16B H16E . . 109.5 ?
    O1B C16B H16F . . 109.5 ?
    H16D C16B H16F . . 109.5 ?
    H16E C16B H16F . . 109.5 ?
loop_
    _geom_torsion_atom_site_label_1
    _geom_torsion_atom_site_label_2
    _geom_torsion_atom_site_label_3
    _geom_torsion_atom_site_label_4
    _geom_torsion_site_symmetry_1
    _geom_torsion_site_symmetry_2
    _geom_torsion_site_symmetry_3
    _geom_torsion_site_symmetry_4
    _geom_torsion
    _geom_torsion_publ_flag
    C7A N2A N3A C8A . . . . -176.68(17) ?
    C7A S1A C1A C2A . . . . 176.79(18) ?
    C7A S1A C1A C6A . . . . -1.74(14) ?
    C6A C1A C2A C3A . . . . -0.9(3) ?
    S1A C1A C2A C3A . . . . -179.33(15) ?
    C1A C2A C3A C4A . . . . -1.1(3) ?
    C1A C2A C3A Cl1A . . . . 178.88(14) ?
    C2A C3A C4A C5A . . . . 1.6(3) ?
    Cl1A C3A C4A C5A . . . . -178.44(15) ?
    C3A C4A C5A C6A . . . . 0.1(3) ?
    C4A C5A C6A N1A . . . . 176.79(17) ?
    C4A C5A C6A C1A . . . . -2.1(3) ?
    C7A N1A C6A C5A . . . . 179.64(18) ?
    C7A N1A C6A C1A . . . . -1.4(2) ?
    C2A C1A C6A C5A . . . . 2.5(3) ?
    S1A C1A C6A C5A . . . . -178.81(14) ?
    C2A C1A C6A N1A . . . . -176.44(17) ?
    S1A C1A C6A N1A . . . . 2.2(2) ?
    C6A N1A C7A N2A . . . . -179.93(17) ?
    C6A N1A C7A S1A . . . . 0.0(2) ?
    N3A N2A C7A N1A . . . . -175.47(17) ?
    N3A N2A C7A S1A . . . . 4.6(2) ?
    C1A S1A C7A N1A . . . . 1.05(15) ?
    C1A S1A C7A N2A . . . . -179.01(16) ?
    N2A N3A C8A C10A . . . . -177.94(15) ?
    N2A N3A C8A C9A . . . . 2.8(3) ?
    N3A C8A C10A C11A . . . . -168.14(17) ?
    C9A C8A C10A C11A . . . . 11.1(3) ?
    N3A C8A C10A C15A . . . . 12.7(3) ?
    C9A C8A C10A C15A . . . . -168.03(17) ?
    C15A C10A C11A C12A . . . . -1.6(3) ?
    C8A C10A C11A C12A . . . . 179.18(18) ?
    C10A C11A C12A C13A . . . . 0.1(3) ?
    C16A O1A C13A C12A . . . . -0.6(3) ?
    C16A O1A C13A C14A . . . . -179.99(17) ?
    C11A C12A C13A O1A . . . . -178.03(18) ?
    C11A C12A C13A C14A . . . . 1.3(3) ?
    O1A C13A C14A C15A . . . . 178.31(17) ?
    C12A C13A C14A C15A . . . . -1.1(3) ?
    C13A C14A C15A C10A . . . . -0.5(3) ?
    C11A C10A C15A C14A . . . . 1.9(3) ?
    C8A C10A C15A C14A . . . . -178.95(17) ?
    C7B N2B N3B C8B . . . . -176.02(17) ?
    C7B S1B C1B C2B . . . . 179.72(19) ?
    C7B S1B C1B C6B . . . . -0.13(15) ?
    C6B C1B C2B C3B . . . . 0.2(3) ?
    S1B C1B C2B C3B . . . . -179.58(15) ?
    C1B C2B C3B C4B . . . . -1.2(3) ?
    C1B C2B C3B Cl1B . . . . 177.64(15) ?
    C2B C3B C4B C5B . . . . 1.0(3) ?
    Cl1B C3B C4B C5B . . . . -177.90(15) ?
    C3B C4B C5B C6B . . . . 0.3(3) ?
    C4B C5B C6B N1B . . . . 178.88(18) ?
    C4B C5B C6B C1B . . . . -1.2(3) ?
    C7B N1B C6B C5B . . . . 178.79(19) ?
    C7B N1B C6B C1B . . . . -1.1(2) ?
    C2B C1B C6B C5B . . . . 1.0(3) ?
    S1B C1B C6B C5B . . . . -179.17(15) ?
    C2B C1B C6B N1B . . . . -179.14(18) ?
    S1B C1B C6B N1B . . . . 0.7(2) ?
    C6B N1B C7B N2B . . . . -179.15(18) ?
    C6B N1B C7B S1B . . . . 1.0(2) ?
    N3B N2B C7B N1B . . . . 176.61(18) ?
    N3B N2B C7B S1B . . . . -3.5(2) ?
    C1B S1B C7B N1B . . . . -0.52(16) ?
    C1B S1B C7B N2B . . . . 179.61(16) ?
    N2B N3B C8B C10B . . . . 178.92(16) ?
    N2B N3B C8B C9B . . . . 0.0(3) ?
    N3B C8B C10B C11B . . . . -175.29(18) ?
    C9B C8B C10B C11B . . . . 3.6(3) ?
    N3B C8B C10B C15B . . . . 4.1(3) ?
    C9B C8B C10B C15B . . . . -176.92(18) ?
    C15B C10B C11B C12B . . . . -0.4(3) ?
    C8B C10B C11B C12B . . . . 179.09(18) ?
    C10B C11B C12B C13B . . . . 0.5(3) ?
    C16B O1B C13B C12B . . . . -6.4(3) ?
    C16B O1B C13B C14B . . . . 174.81(17) ?
    C11B C12B C13B O1B . . . . -178.90(18) ?
    C11B C12B C13B C14B . . . . -0.1(3) ?
    O1B C13B C14B C15B . . . . 178.42(17) ?
    C12B C13B C14B C15B . . . . -0.5(3) ?
    C13B C14B C15B C10B . . . . 0.7(3) ?
    C11B C10B C15B C14B . . . . -0.2(3) ?
    C8B C10B C15B C14B . . . . -179.70(18) ?
loop_
    _geom_hbond_atom_site_label_D
    _geom_hbond_atom_site_label_H
    _geom_hbond_atom_site_label_A
    _geom_hbond_site_symmetry_A
    _geom_hbond_distance_DH
    _geom_hbond_distance_HA
    _geom_hbond_distance_DA
    _geom_hbond_angle_DHA
    _geom_hbond_publ_flag
    N2A H2NA N1B . 0.82(2) 2.18(2) 2.974(2) 162(2) yes
    N2B H2NB N1A . 0.88(3) 2.13(3) 2.983(2) 166(3) yes
_iucr_refine_instructions_details
;
TITL bks137a_0m in P-1 (100K)
CELL 0.71073   8.5294   9.3097  19.8115  87.999  78.091  79.461
ZERR    4.00   0.0001   0.0001   0.0003   0.001   0.001   0.001
LATT  1
SFAC C H N O S CL
UNIT 64 56 12 4 4 4
TEMP -173.000
SIZE 0.062 0.201 0.249
L.S. 10
BOND $H
FMAP 2 1 60
ACTA
CONF
PLAN 20
OMIT -4 55
WGHT      0.0280      1.1210
FVAR       0.36769
S1A   5    0.356666    0.803755    0.428477    11.00000    0.02033    0.02341 =
         0.01514   -0.00110   -0.00400   -0.00769
CL1A  6    0.926462    1.027232    0.369009    11.00000    0.02759    0.02810 =
         0.03369    0.00433   -0.01542   -0.01509
O1A   4   -0.472744    0.774785    0.689271    11.00000    0.02319    0.03302 =
         0.01771   -0.00315    0.00160   -0.00776
N1A   3    0.436643    0.717153    0.299006    11.00000    0.01583    0.02145 =
         0.01532    0.00142   -0.00486   -0.00586
N2A   3    0.186403    0.666769    0.360016    11.00000    0.01730    0.02450 =
         0.01377   -0.00277   -0.00379   -0.00709
N3A   3    0.076351    0.690078    0.421470    11.00000    0.01747    0.02193 =
         0.01374    0.00147   -0.00389   -0.00390
C1A   1    0.538964    0.839499    0.378549    11.00000    0.01630    0.01735 =
         0.01901    0.00277   -0.00532   -0.00329
C2A   1    0.650420    0.915017    0.397164    11.00000    0.02409    0.01921 =
         0.01996    0.00089   -0.01057   -0.00589
AFIX  43
H2AA  2    0.633561    0.954515    0.442198    11.00000   -1.20000
AFIX   0
C3A   1    0.786257    0.930256    0.347685    11.00000    0.01938    0.01879 =
         0.02751    0.00444   -0.01359   -0.00773
C4A   1    0.815319    0.871377    0.281718    11.00000    0.01586    0.02210 =
         0.02388    0.00429   -0.00493   -0.00463
AFIX  43
H4AA  2    0.911494    0.881928    0.249310    11.00000   -1.20000
AFIX   0
C5A   1    0.702940    0.797088    0.263510    11.00000    0.01967    0.02098 =
         0.01898    0.00107   -0.00609   -0.00439
AFIX  43
H5AA  2    0.721751    0.756385    0.218624    11.00000   -1.20000
AFIX   0
C6A   1    0.562949    0.782830    0.311445    11.00000    0.01642    0.01663 =
         0.01739    0.00243   -0.00659   -0.00348
C7A   1    0.324400    0.721546    0.355206    11.00000    0.01785    0.01683 =
         0.01549    0.00193   -0.00624   -0.00465
C8A   1   -0.054298    0.634802    0.430820    11.00000    0.01791    0.01649 =
         0.01522    0.00215   -0.00537   -0.00331
C9A   1   -0.095300    0.538346    0.379898    11.00000    0.02053    0.02584 =
         0.01947   -0.00290   -0.00012   -0.00846
AFIX 137
H9AA  2   -0.037752    0.557805    0.333282    11.00000   -1.50000
H9AB  2   -0.213002    0.558867    0.381816    11.00000   -1.50000
H9AC  2   -0.061816    0.435630    0.391473    11.00000   -1.50000
AFIX   0
C10A  1   -0.168144    0.670077    0.497608    11.00000    0.01687    0.01630 =
         0.01467    0.00212   -0.00559   -0.00298
C11A  1   -0.298548    0.597849    0.520261    11.00000    0.02120    0.01869 =
         0.01775   -0.00001   -0.00637   -0.00711
AFIX  43
H11A  2   -0.315693    0.524679    0.491724    11.00000   -1.20000
AFIX   0
C12A  1   -0.404766    0.629848    0.583669    11.00000    0.01866    0.02356 =
         0.01981    0.00158   -0.00348   -0.00768
AFIX  43
H12A  2   -0.492913    0.579047    0.598079    11.00000   -1.20000
AFIX   0
C13A  1   -0.380300    0.736265    0.625270    11.00000    0.02069    0.02287 =
         0.01469    0.00115   -0.00450   -0.00153
C14A  1   -0.252936    0.812275    0.603132    11.00000    0.02180    0.02175 =
         0.01929   -0.00208   -0.00623   -0.00529
AFIX  43
H14A  2   -0.237473    0.886646    0.631446    11.00000   -1.20000
AFIX   0
C15A  1   -0.149011    0.779958    0.540172    11.00000    0.01786    0.02073 =
         0.01892    0.00219   -0.00371   -0.00682
AFIX  43
H15A  2   -0.063028    0.833137    0.525445    11.00000   -1.20000
AFIX   0
C16A  1   -0.604546    0.699725    0.714046    11.00000    0.02606    0.03830 =
         0.02292   -0.00058    0.00360   -0.00788
AFIX 137
H16A  2   -0.659464    0.734778    0.760511    11.00000   -1.50000
H16B  2   -0.562772    0.594602    0.715544    11.00000   -1.50000
H16C  2   -0.682089    0.718152    0.683128    11.00000   -1.50000
AFIX   0
S1B   5    0.108784    0.653486    0.102672    11.00000    0.01886    0.02013 =
         0.01666    0.00203   -0.00703   -0.00827
CL1B  6   -0.145934    0.149273    0.103620    11.00000    0.02328    0.02562 =
         0.02933   -0.00847   -0.00347   -0.01251
O1B   4    0.340405    1.344885   -0.106410    11.00000    0.03153    0.02052 =
         0.01948    0.00556   -0.00783   -0.01096
N1B   3    0.177959    0.558349    0.221589    11.00000    0.01689    0.01817 =
         0.01560   -0.00006   -0.00226   -0.00657
N2B   3    0.253600    0.783615    0.185238    11.00000    0.02002    0.01898 =
         0.01523    0.00196   -0.00786   -0.00860
N3B   3    0.259424    0.879692    0.130386    11.00000    0.01619    0.01794 =
         0.01425    0.00150   -0.00379   -0.00354
C1B   1    0.058519    0.486071    0.133517    11.00000    0.01300    0.01801 =
         0.01659   -0.00059   -0.00072   -0.00487
C2B   1   -0.016854    0.393360    0.102990    11.00000    0.01433    0.02506 =
         0.01580   -0.00285   -0.00272   -0.00445
AFIX  43
H2BA  2   -0.047975    0.415914    0.059940    11.00000   -1.20000
AFIX   0
C3B   1   -0.044564    0.266505    0.138195    11.00000    0.01427    0.01999 =
         0.02342   -0.00737   -0.00112   -0.00633
C4B   1    0.002642    0.229929    0.200634    11.00000    0.01823    0.01635 =
         0.02312   -0.00107    0.00147   -0.00565
AFIX  43
H4BA  2   -0.017062    0.141057    0.222923    11.00000   -1.20000
AFIX   0
C5B   1    0.078514    0.323527    0.230241    11.00000    0.01894    0.01984 =
         0.01486   -0.00094   -0.00258   -0.00386
AFIX  43
H5BA  2    0.111673    0.299192    0.272761    11.00000   -1.20000
AFIX   0
C6B   1    0.105542    0.453379    0.197030    11.00000    0.01254    0.01918 =
         0.01538   -0.00275   -0.00154   -0.00474
C7B   1    0.187600    0.665108    0.177356    11.00000    0.01412    0.01933 =
         0.01175   -0.00263   -0.00298   -0.00365
C8B   1    0.328791    0.990742    0.131890    11.00000    0.01288    0.01629 =
         0.01529   -0.00326   -0.00315   -0.00166
C9B   1    0.405306    1.024240    0.189831    11.00000    0.02866    0.02012 =
         0.02022    0.00095   -0.01101   -0.00807
AFIX 137
H9BA  2    0.348864    0.986735    0.233155    11.00000   -1.50000
H9BB  2    0.396685    1.130215    0.193521    11.00000   -1.50000
H9BC  2    0.520364    0.977659    0.180677    11.00000   -1.50000
AFIX   0
C10B  1    0.332732    1.087127    0.070571    11.00000    0.01280    0.01560 =
         0.01617   -0.00163   -0.00263   -0.00102
C11B  1    0.414136    1.205230    0.062996    11.00000    0.01915    0.02039 =
         0.01882   -0.00111   -0.00901   -0.00642
AFIX  43
H11B  2    0.467269    1.225484    0.098334    11.00000   -1.20000
AFIX   0
C12B  1    0.419694    1.294507    0.004919    11.00000    0.01997    0.01710 =
         0.02237    0.00089   -0.00578   -0.00819
AFIX  43
H12B  2    0.476742    1.374037    0.000615    11.00000   -1.20000
AFIX   0
C13B  1    0.341282    1.266179   -0.046439    11.00000    0.01958    0.01645 =
         0.01623    0.00080   -0.00217   -0.00183
C14B  1    0.258144    1.149053   -0.039725    11.00000    0.01718    0.02136 =
         0.01649   -0.00369   -0.00649   -0.00544
AFIX  43
H14B  2    0.203623    1.129989   -0.074790    11.00000   -1.20000
AFIX   0
C15B  1    0.254929    1.060969    0.017643    11.00000    0.01608    0.01663 =
         0.01910   -0.00247   -0.00352   -0.00515
AFIX  43
H15B  2    0.198845    0.980858    0.021421    11.00000   -1.20000
AFIX   0
C16B  1    0.412247    1.473249   -0.112833    11.00000    0.02762    0.02155 =
         0.02340    0.00630   -0.00627   -0.00844
AFIX 137
H16D  2    0.409932    1.516136   -0.158578    11.00000   -1.50000
H16E  2    0.525313    1.447357   -0.107009    11.00000   -1.50000
H16F  2    0.350729    1.544225   -0.077312    11.00000   -1.50000
AFIX   0
H2NA  2    0.173780    0.621963    0.327147    11.00000    0.01985
H2NB  2    0.317195    0.776190    0.215186    11.00000    0.03283
HKLF 4
REM  bks137a_0m in P-1 (100K)
REM R1 =  0.0427 for   5393 Fo > 4sig(Fo)  and  0.0619 for all   6907 data
REM    409 parameters refined using      0 restraints
END
WGHT      0.0280      1.1210
REM Highest difference peak  0.355,  deepest hole -0.399,  1-sigma level  0.066
Q1    1   0.3780  1.0004  0.1560  11.00000  0.05    0.36
Q2    1   0.0784  0.5639  0.1218  11.00000  0.05    0.35
Q3    1   0.2547  0.9607  0.1392  11.00000  0.05    0.32
Q4    1   0.0840  0.2658  0.2001  11.00000  0.05    0.32
Q5    1  -0.1716  0.7652  0.5815  11.00000  0.05    0.31
Q6    1   0.2965  1.0540  0.1125  11.00000  0.05    0.30
Q7    1   0.1645  0.6628  0.1419  11.00000  0.05    0.30
Q8    1   0.0637  0.4033  0.2221  11.00000  0.05    0.29
Q9    1   0.1449  0.6204  0.2076  11.00000  0.05    0.29
Q10   1   0.5420  0.8224  0.3393  11.00000  0.05    0.29
Q11   1   0.4373  0.8580  0.4004  11.00000  0.05    0.28
Q12   1   0.3297  1.0475  0.1065  11.00000  0.05    0.28
Q13   1  -0.0401  0.3389  0.1233  11.00000  0.05    0.28
Q14   1   0.1105  0.6678  0.1588  11.00000  0.05    0.28
Q15   1   0.1255  0.6047  0.0564  11.00000  0.05    0.27
Q16   1   0.3988  1.2561 -0.0239  11.00000  0.05    0.27
Q17   1  -0.1146  0.6628  0.4608  11.00000  0.05    0.27
Q18   1   0.4432  0.6359  0.2788  11.00000  0.05    0.26
Q19   1   0.1143  0.5167  0.2221  11.00000  0.05    0.26
Q20   1   0.3421  0.7805  0.3813  11.00000  0.05    0.26
;
