# Supplementary material for: 1-(6-Chloro-1,3-benzothia­zol-2-yl)-2-[1-(4-meth­oxy­phen­yl)ethyl­idene]hydrazine
Source: Acta Crystallogr Sect E Struct Rep Online. 2012 Aug 11;68(Pt 9):o2682. doi: 10.1107/S1600536812032606 (PMC3435704; doi:10.1107/S1600536812032606)
Supplement: Supplementary file 2 [file e-68-o2682-Isup2.hkl]

# 
# h,k,l, Fc-squared, Fo-squared, sigma(Fo-squared) and status flag 
# 
data_I
_shelx_title ' bks137a_0m in P-1 (100K)' 
_shelx_refln_list_code          4 
_shelx_F_calc_maximum      272.57 
_exptl_crystal_F_000       688.00 
_reflns_d_resolution_high  0.7696 
 
loop_ 
 _symmetry_equiv_pos_as_xyz 
 'x, y, z' 
 '-x, -y, -z' 
 
_cell_length_a     8.5294 
_cell_length_b     9.3097 
_cell_length_c    19.8115 
_cell_angle_alpha  87.999 
_cell_angle_beta   78.091 
_cell_angle_gamma  79.461 
 
_shelx_F_squared_multiplier     1.000 
 
loop_ 
 _refln_index_h 
 _refln_index_k 
 _refln_index_l 
 _refln_F_squared_calc 
 _refln_F_squared_meas 
 _refln_F_squared_sigma 
 _refln_observed_status 
   1   0   0      283.69      289.20      4.42 o 
   2   0   0       61.93       71.89      4.82 o 
   3   0   0      375.72      390.30      9.96 o 
   4   0   0     3785.62     3873.12     41.18 o 
   5   0   0      110.86      108.99     11.50 o 
   6   0   0      111.80      134.96     12.63 o 
   7   0   0      102.68      128.41     14.32 o 
   8   0   0       69.03       55.36     22.07 o 
   9   0   0        2.94       -6.64     16.27 o 
  10   0   0      116.23      136.86     33.52 o 
 -10   1   0      447.03      419.54     51.93 o 
  -9   1   0       90.64      111.18     29.80 o 
  -8   1   0      103.55      101.76     14.26 o 
  -7   1   0        0.96        8.51      7.59 o 
  -6   1   0       17.27        8.54      8.08 o 
  -5   1   0      459.60      414.30     21.21 o 
  -4   1   0        0.51        3.27      3.70 o 
  -3   1   0       43.01       53.18      5.37 o 
  -2   1   0    12788.74    12831.24     67.83 o 
  -1   1   0     1133.86     1070.26     16.49 o 
   0   1   0      152.32      137.70      2.79 o 
   1   1   0     2210.25     2204.16     38.83 o 
   2   1   0      312.21      327.20      6.91 o 
   3   1   0      312.78      349.57      8.89 o 
   4   1   0     1077.61     1175.67     16.85 o 
   5   1   0      882.88      904.81     16.29 o 
   6   1   0       87.05       88.76      6.34 o 
   7   1   0      241.59      253.31     31.84 o 
   8   1   0        7.75        4.52     16.90 o 
   9   1   0       52.20       37.18     21.03 o 
  10   1   0      385.34      431.86     49.67 o 
 -10   2   0      185.88      168.93     64.56 o 
  -9   2   0      137.80      181.12     35.25 o 
  -8   2   0      447.31      406.48     24.36 o 
  -7   2   0      102.75       82.40     12.54 o 
  -6   2   0      341.76      343.42     19.04 o 
  -5   2   0       39.86       40.54      6.38 o 
  -4   2   0      342.49      383.66     11.69 o 
  -3   2   0      233.96      252.63      6.12 o 
  -2   2   0      133.49      106.52      4.68 o 
  -1   2   0     5420.60     5455.74     37.03 o 
   0   2   0     9389.38     9272.55     45.13 o 
   1   2   0     1432.80     1432.89     20.86 o 
   2   2   0       80.98       87.10      4.72 o 
   3   2   0      241.00      279.41      9.09 o 
   4   2   0     1531.68     1603.76     23.66 o 
   5   2   0     1207.39     1232.88     22.73 o 
   6   2   0      309.08      333.49     15.78 o 
   7   2   0      451.77      427.76     21.86 o 
   8   2   0        1.20       -3.93     15.65 o 
   9   2   0       26.84       16.19     17.42 o 
  10   2   0       50.54       56.70     24.59 o 
  -9   3   0        4.46       14.89     18.97 o 
  -8   3   0      875.80      827.41     32.50 o 
  -7   3   0      380.32      364.99     22.31 o 
  -6   3   0        0.53        4.12      7.38 o 
  -5   3   0       69.32       59.90      7.84 o 
  -4   3   0        2.81        4.51      3.36 o 
  -3   3   0       12.77       19.37      3.58 o 
  -2   3   0       27.06       24.04      3.72 o 
  -1   3   0     3278.39     3197.72     21.59 o 
   0   3   0      292.82      273.08      6.61 o 
   1   3   0       41.10       48.54      5.28 o 
   2   3   0     4412.12     4461.62     40.27 o 
   3   3   0     1040.40     1065.24     14.78 o 
   4   3   0     2493.12     2933.92     31.34 o 
   5   3   0       68.43       68.83      7.25 o 
   6   3   0     1441.50     1430.57     30.94 o 
   7   3   0      480.15      483.63     23.25 o 
   8   3   0      239.91      234.45     19.92 o 
   9   3   0       48.98       64.29     21.98 o 
  10   3   0      380.75      422.19     42.89 o 
  -9   4   0      366.08      296.39     45.05 o 
  -8   4   0       71.32       98.75     17.96 o 
  -7   4   0       15.37       13.33      9.68 o 
  -6   4   0      122.34      117.76     13.84 o 
  -5   4   0     1133.21     1157.14     19.93 o 
  -4   4   0       13.13       10.63      3.98 o 
  -3   4   0       27.51       30.24      4.23 o 
  -2   4   0       28.59       39.77      3.89 o 
  -1   4   0      944.04      874.03     12.16 o 
   0   4   0      100.18      122.78      5.33 o 
   1   4   0     1435.08     1519.26     15.43 o 
   2   4   0     6387.05     6646.94     53.69 o 
   3   4   0     4835.99     5172.99     40.06 o 
   4   4   0       90.40       62.33      5.66 o 
   5   4   0     2390.20     2461.46     34.81 o 
   6   4   0     2176.95     2044.92     35.08 o 
   7   4   0      648.67      649.40     24.68 o 
   8   4   0      365.38      398.70     22.41 o 
   9   4   0      819.54      865.88     42.45 o 
  10   4   0       15.88       24.14     20.66 o 
  -8   5   0       31.31       44.96     25.16 o 
  -7   5   0      137.23      129.35     17.44 o 
  -6   5   0       83.93      110.30     22.55 o 
  -5   5   0      631.16      623.23     11.98 o 
  -4   5   0       28.90       47.44      5.86 o 
  -3   5   0      698.53      681.46     13.91 o 
  -2   5   0      663.61      626.13     11.73 o 
  -1   5   0      161.70      155.52      7.13 o 
   0   5   0      186.93      172.99      6.42 o 
   1   5   0     1446.99     1402.59     14.68 o 
   2   5   0      162.03      173.68     10.70 o 
   3   5   0        2.35       -3.86      4.86 o 
   4   5   0      986.42     1005.50     17.59 o 
   5   5   0      558.31      572.88     15.89 o 
   6   5   0      953.56      958.41     24.24 o 
   7   5   0      639.37      663.80     28.49 o 
   8   5   0      139.77      115.32     16.50 o 
   9   5   0      152.75      133.07     19.14 o 
  10   5   0      317.60      390.83     72.44 o 
  -8   6   0      211.99      250.96     54.82 o 
  -7   6   0       19.28       24.22     14.49 o 
  -6   6   0      421.01      371.92     18.72 o 
  -5   6   0        2.96       16.30      5.95 o 
  -4   6   0     2289.88     2248.24     26.65 o 
  -3   6   0     1027.36     1113.32     20.54 o 
  -2   6   0       85.29       72.38      5.85 o 
  -1   6   0      827.86      853.42     14.63 o 
   0   6   0     1685.28     1622.30     17.30 o 
   1   6   0      530.15      496.99     13.93 o 
   2   6   0      288.66      290.96     12.40 o 
   3   6   0       70.89       86.31     11.11 o 
   4   6   0       54.12       67.61     10.14 o 
   5   6   0      497.97      446.95     21.30 o 
   6   6   0       19.22       32.08     15.23 o 
   7   6   0      391.37      396.56     51.88 o 
   8   6   0     1167.18     1066.29     49.93 o 
   9   6   0      113.32       91.30     20.40 o 
  10   6   0      103.76      136.35     53.08 o 
  -7   7   0        0.33        0.36      9.86 o 
  -6   7   0       26.24       11.64     10.83 o 
  -5   7   0      424.69      376.69     17.84 o 
  -4   7   0       37.65       29.80      6.57 o 
  -3   7   0      412.69      435.58     14.87 o 
  -2   7   0        4.01        2.41      4.44 o 
  -1   7   0      111.71      107.46      8.53 o 
   0   7   0      189.88      192.47     11.17 o 
   1   7   0      499.89      475.71     16.32 o 
   2   7   0       74.42       61.56      9.62 o 
   3   7   0        4.73       -2.01     10.42 o 
   4   7   0       45.39       45.53     10.33 o 
   5   7   0      603.40      534.01     40.64 o 
   6   7   0      190.66      191.70     19.12 o 
   7   7   0      536.38      510.15     39.61 o 
   8   7   0      728.92      672.58     36.53 o 
   9   7   0      296.64      353.29     38.16 o 
  -6   8   0        6.93       -5.49      9.81 o 
  -5   8   0        5.01        1.98      8.74 o 
  -4   8   0        5.76        5.60      6.84 o 
  -3   8   0      304.39      307.99     14.18 o 
  -2   8   0       16.28        9.79      6.39 o 
  -1   8   0        5.15       50.08     21.64 o 
   0   8   0       48.51       52.64      8.42 o 
   1   8   0      425.70      364.10     17.17 o 
   2   8   0      504.70      485.12     19.71 o 
   3   8   0     1096.42     1009.24     37.08 o 
   4   8   0      342.94      346.91     26.33 o 
   5   8   0        2.70        4.28     10.49 o 
   6   8   0        6.60        9.72     15.28 o 
   7   8   0     1003.75      996.44     57.48 o 
   8   8   0       36.79       27.57     23.54 o 
   9   8   0       60.63       75.03     21.46 o 
  -5   9   0       21.38       13.87     10.49 o 
  -4   9   0      128.18      128.49     13.97 o 
  -3   9   0       59.47       68.89     10.17 o 
  -2   9   0      686.57      710.50     22.34 o 
  -1   9   0       14.42       17.45      6.35 o 
   0   9   0      251.53      271.82     14.32 o 
   1   9   0      342.19      338.81     20.78 o 
   2   9   0      549.86      517.52     32.06 o 
   3   9   0      238.38      249.90     24.56 o 
   4   9   0        8.63       -2.78     11.58 o 
   5   9   0       12.03        1.32     13.29 o 
   6   9   0      318.24      327.16     39.73 o 
   7   9   0       35.41       42.07     14.27 o 
   8   9   0        5.31       17.53     10.79 o 
  -4  10   0       12.62        8.09     10.68 o 
  -3  10   0      516.79      551.42     29.92 o 
  -2  10   0       32.03       21.15      9.67 o 
  -1  10   0     1366.97     1357.45     30.39 o 
   0  10   0       59.19       50.27      8.95 o 
   1  10   0      109.92      118.12     12.82 o 
   2  10   0       81.69       86.61     14.33 o 
   3  10   0     1049.40     1042.93     32.52 o 
   4  10   0      529.92      520.26     32.71 o 
   5  10   0      396.30      390.83     33.51 o 
   6  10   0       59.37       61.80     16.50 o 
   7  10   0      288.71      328.79     32.43 o 
  -2  11   0      173.10      173.28     17.07 o 
  -1  11   0      163.57      148.23     16.40 o 
   0  11   0        3.41       14.65      9.63 o 
   1  11   0      113.40      129.88     15.28 o 
   2  11   0      297.78      331.09     27.87 o 
   3  11   0       73.81       85.63     15.16 o 
   4  11   0       33.58       35.93     12.79 o 
   5  11   0       19.38       23.51     14.40 o 
   6  11   0      280.04      236.96     29.23 o 
   1  12   0      273.34      300.67     22.03 o 
   2  12   0        1.73       14.31     11.03 o 
   3  12   0       14.31       24.60     11.92 o 
  -2 -12   1      253.08      251.28     23.66 o 
  -1 -12   1        3.06        1.41      9.43 o 
  -6 -11   1       78.35       70.89     18.37 o 
  -5 -11   1       99.10       76.20     29.67 o 
  -4 -11   1       56.22       87.93     16.33 o 
  -3 -11   1      944.80      962.30     35.58 o 
  -2 -11   1        4.65        7.67      7.09 o 
  -1 -11   1       40.37       30.85     10.31 o 
   0 -11   1        4.53       -8.85      8.58 o 
   1 -11   1      115.19      155.72     16.42 o 
   2 -11   1      172.51      189.23     17.74 o 
  -7 -10   1       15.82       37.92     13.31 o 
  -6 -10   1      366.19      395.53     46.63 o 
  -5 -10   1       14.83       25.71     22.45 o 
  -4 -10   1       80.34       87.12     18.68 o 
  -3 -10   1       23.31        7.80     17.33 o 
  -2 -10   1      255.46      259.37     23.64 o 
  -1 -10   1       30.13       23.20     10.65 o 
   0 -10   1      258.02      281.80     15.46 o 
   1 -10   1      280.48      297.54     18.24 o 
   2 -10   1     1041.68     1071.81     42.39 o 
   3 -10   1      117.18      123.72     16.51 o 
   4 -10   1       47.29       44.14     11.67 o 
  -8  -9   1       16.26       13.74     26.25 o 
  -7  -9   1      195.01      250.40     34.82 o 
  -6  -9   1      131.39      128.30     31.45 o 
  -5  -9   1      613.44      720.93     48.59 o 
  -4  -9   1      222.46      220.63     23.86 o 
  -3  -9   1      915.00      929.04     38.00 o 
  -2  -9   1      489.42      480.07     26.06 o 
  -1  -9   1      483.13      493.68     22.20 o 
   0  -9   1      162.40      161.62     13.58 o 
   1  -9   1      733.84      772.16     20.72 o 
   2  -9   1      154.00      135.37     13.14 o 
   3  -9   1       28.89       32.13      8.84 o 
   4  -9   1        2.30       -3.01     11.12 o 
   5  -9   1       33.54       46.14     11.86 o 
  -9  -8   1       59.66       36.13     33.88 o 
  -8  -8   1      378.81      500.69     54.88 o 
  -7  -8   1        8.84       18.69     16.70 o 
  -6  -8   1        2.91       -7.63     14.72 o 
  -5  -8   1      200.42      196.11     21.43 o 
  -4  -8   1      941.03      915.63     36.51 o 
  -3  -8   1       95.68      106.89     17.19 o 
  -2  -8   1     2285.40     2251.55     38.28 o 
  -1  -8   1       55.54       60.14     10.18 o 
   0  -8   1     2404.34     2347.76     35.19 o 
   1  -8   1      766.62      742.09     19.68 o 
   2  -8   1      241.37      256.14     13.30 o 
   3  -8   1      165.47      147.79     13.35 o 
   4  -8   1      203.82      206.28     14.04 o 
   5  -8   1       16.29        6.25      9.04 o 
   6  -8   1        4.23       12.59     11.21 o 
  -9  -7   1      614.12      667.05     43.51 o 
  -8  -7   1       12.39        2.18     32.34 o 
  -7  -7   1      142.58      104.88     22.10 o 
  -6  -7   1      367.21      342.14     32.73 o 
  -5  -7   1       20.99       11.16      9.46 o 
  -4  -7   1      530.75      536.66     23.08 o 
  -3  -7   1     1191.37     1095.73     31.07 o 
  -2  -7   1      462.70      467.73     16.67 o 
  -1  -7   1      326.31      287.89     12.94 o 
   0  -7   1       27.97       34.30      7.23 o 
   1  -7   1      495.04      509.43     14.84 o 
   2  -7   1        0.02       -2.61      5.07 o 
   3  -7   1      249.89      276.35     13.08 o 
   4  -7   1       12.41        8.07      6.16 o 
   5  -7   1      142.68      144.50     10.51 o 
   6  -7   1       91.49       94.84     14.86 o 
   7  -7   1       53.99       70.85     18.25 o 
 -10  -6   1      725.60      799.27     90.48 o 
  -9  -6   1      214.53      187.74     29.26 o 
  -8  -6   1       43.83       95.62     42.16 o 
  -7  -6   1       82.43       72.56     31.55 o 
  -6  -6   1        6.78        2.51     13.33 o 
  -5  -6   1      215.28      198.10     20.21 o 
  -4  -6   1        1.95        0.62      6.26 o 
  -3  -6   1      391.40      402.80     18.43 o 
  -2  -6   1      211.72      208.26     11.57 o 
  -1  -6   1        2.43        1.96      4.35 o 
   0  -6   1      221.87      200.06      7.79 o 
   1  -6   1        9.94       24.02      4.73 o 
   2  -6   1       14.13       28.61      5.65 o 
   3  -6   1      356.96      336.48     11.75 o 
   4  -6   1       41.99       44.34      6.38 o 
   5  -6   1      136.23      138.95      9.58 o 
   6  -6   1       28.82       20.68      8.37 o 
   7  -6   1      128.87      129.63     20.62 o 
   8  -6   1        0.59        4.55     14.58 o 
 -10  -5   1      386.60      414.19     73.35 o 
  -9  -5   1      312.74      331.89     35.24 o 
  -8  -5   1       31.64       28.37     16.61 o 
  -7  -5   1       31.07       19.18      9.35 o 
  -6  -5   1      547.02      592.32     26.09 o 
  -5  -5   1      414.60      401.76     17.94 o 
  -4  -5   1       62.23       64.02      7.02 o 
  -3  -5   1     2291.90     2413.92     26.28 o 
  -2  -5   1     1127.52     1083.00     18.63 o 
  -1  -5   1      124.18      132.35      6.26 o 
   0  -5   1       41.57       54.08      6.52 o 
   1  -5   1     1418.50     1497.80     17.08 o 
   2  -5   1     4325.21     4226.82     43.66 o 
   3  -5   1      576.68      592.21     11.42 o 
   4  -5   1      414.32      402.09     11.70 o 
   5  -5   1      232.74      239.73     11.80 o 
   6  -5   1      404.84      425.91     22.96 o 
   7  -5   1       17.01        5.65      9.21 o 
   8  -5   1        3.82        1.78     14.12 o 
 -10  -4   1       37.63       52.39     22.70 o 
  -9  -4   1        0.33       -1.91     14.52 o 
  -8  -4   1      714.33      712.91     37.06 o 
  -7  -4   1       12.72       27.73      8.60 o 
  -6  -4   1        1.59       12.66      7.81 o 
  -5  -4   1       63.23       63.69      9.44 o 
  -4  -4   1       10.97       26.86      4.35 o 
  -3  -4   1     1219.35     1287.71     14.88 o 
  -2  -4   1      517.48      450.80     13.35 o 
  -1  -4   1     2112.40     2098.95     19.57 o 
   0  -4   1      828.40      793.69      9.45 o 
   1  -4   1     1081.31     1203.81     36.03 o 
   2  -4   1     1281.45     1259.73     15.77 o 
   3  -4   1      861.82      808.68     13.23 o 
   4  -4   1      721.78      722.73     12.73 o 
   5  -4   1     1971.27     1890.02     31.47 o 
   6  -4   1      535.64      549.08     18.74 o 
   7  -4   1      143.28      148.53     17.26 o 
   8  -4   1      212.01      143.41     41.32 o 
   9  -4   1      724.01      756.75     38.93 o 
 -10  -3   1      126.85      126.85     25.36 o 
  -9  -3   1      335.85      447.16     46.09 o 
  -8  -3   1      132.33      123.94     24.69 o 
  -7  -3   1        0.60      -11.26     14.38 o 
  -6  -3   1      269.40      217.13     16.35 o 
  -5  -3   1     3478.23     3481.48     41.63 o 
  -4  -3   1     1924.12     1937.61     25.19 o 
  -3  -3   1     4802.92     5274.15     38.04 o 
  -2  -3   1       12.02       14.05      3.23 o 
  -1  -3   1        4.94        3.44      2.80 o 
   0  -3   1      378.41      387.00      6.97 o 
   1  -3   1     8399.28     8494.60     59.72 o 
   2  -3   1        3.74        0.90      2.21 o 
   3  -3   1      128.77      123.05      5.78 o 
   4  -3   1       35.35       46.17      5.85 o 
   5  -3   1       24.09       24.10      5.39 o 
   6  -3   1      372.95      384.92     20.80 o 
   7  -3   1       87.32       91.98     13.66 o 
   8  -3   1       52.76       53.42     11.08 o 
   9  -3   1     1490.79     1493.07     50.75 o 
 -10  -2   1        0.02        8.48     19.71 o 
  -9  -2   1       37.76       35.66     20.13 o 
  -8  -2   1      489.22      501.70     45.92 o 
  -7  -2   1      502.82      455.16     36.16 o 
  -6  -2   1      132.68      165.94     13.52 o 
  -5  -2   1      371.83      377.55     14.62 o 
  -4  -2   1     3270.69     3358.17     35.98 o 
  -3  -2   1     3717.75     3825.82     33.07 o 
  -2  -2   1      338.00      355.65      8.20 o 
  -1  -2   1     1072.17     1051.89     12.85 o 
   0  -2   1     1611.06     1558.76     15.14 o 
   1  -2   1      576.16      524.84      7.37 o 
   2  -2   1        4.42        7.87      2.14 o 
   3  -2   1       44.22       37.39      4.05 o 
   4  -2   1        1.69        1.37      2.74 o 
   5  -2   1      467.77      396.14     14.15 o 
   6  -2   1     1080.68     1118.42     31.03 o 
   7  -2   1      229.26      225.63     18.91 o 
   8  -2   1      299.01      309.72     21.64 o 
   9  -2   1       34.34       49.79     22.59 o 
  10  -2   1      189.83      142.90     32.96 o 
 -10  -1   1       55.82       66.83     26.28 o 
  -9  -1   1        0.34       -6.20     16.48 o 
  -8  -1   1     1545.55     1525.61     65.01 o 
  -7  -1   1      364.75      368.19     37.30 o 
  -6  -1   1      193.56      195.27     10.42 o 
  -5  -1   1      229.07      229.88      9.92 o 
  -4  -1   1        0.03       -1.48      4.33 o 
  -3  -1   1      654.45      613.75     12.70 o 
  -2  -1   1      309.04      307.84      7.08 o 
  -1  -1   1       63.21       70.82      4.44 o 
   0  -1   1     1912.18     1909.70     27.88 o 
   1  -1   1      924.20      958.73      8.96 o 
   2  -1   1      310.26      317.20      7.20 o 
   3  -1   1      349.62      383.72     10.84 o 
   4  -1   1      797.83      770.72     18.42 o 
   5  -1   1        0.83        6.72      4.04 o 
   6  -1   1      670.59      646.21     23.77 o 
   7  -1   1     1117.87     1082.34     31.87 o 
   8  -1   1       52.80       52.02     12.12 o 
   9  -1   1     1359.34     1284.37     66.91 o 
  10  -1   1      105.90      101.37     28.82 o 
 -10   0   1        0.30       12.49     24.88 o 
  -9   0   1      130.10      148.07     31.54 o 
  -8   0   1       24.96       11.72     16.75 o 
  -7   0   1      382.83      409.40     36.23 o 
  -6   0   1       71.10       91.77     12.19 o 
  -5   0   1       27.52       23.64      5.83 o 
  -4   0   1       21.65       15.05      6.87 o 
  -3   0   1       98.84       62.50      7.60 o 
  -2   0   1      621.98      639.37     10.27 o 
  -1   0   1     3035.02     3075.59     20.37 o 
   1   0   1     1011.81      979.54      9.57 o 
   2   0   1       22.65       31.87      3.44 o 
   3   0   1       10.90       22.91      3.51 o 
   4   0   1      356.07      404.67     13.32 o 
   5   0   1        0.44       -4.09      3.83 o 
   6   0   1        9.99       -0.40      5.36 o 
   7   0   1     2018.43     1961.45     40.75 o 
   8   0   1      842.74      827.22     44.45 o 
   9   0   1      160.53      180.83     32.20 o 
  10   0   1       14.26       10.14     18.20 o 
 -10   1   1       15.35       11.41     22.58 o 
  -9   1   1       41.93       55.54     34.13 o 
  -8   1   1      447.99      377.39     53.04 o 
  -7   1   1       59.75       70.34     13.15 o 
  -6   1   1      823.54      832.19     25.32 o 
  -5   1   1      145.80      198.16     15.22 o 
  -4   1   1     1204.18     1275.08     25.40 o 
  -3   1   1      991.28     1067.62     20.78 o 
  -2   1   1    72094.04    70498.80    568.11 o 
  -1   1   1     7228.04     7208.96     44.45 o 
   0   1   1     1651.77     1638.77     12.31 o 
   1   1   1       89.61       82.18      3.54 o 
   2   1   1     4278.94     4436.29     33.80 o 
   3   1   1       75.14       80.38      6.08 o 
   4   1   1      199.67      237.44      8.19 o 
   5   1   1        0.05        2.30      2.62 o 
   6   1   1      403.58      394.12     12.48 o 
   7   1   1      236.18      249.18     26.15 o 
   8   1   1        1.37        2.38     14.75 o 
   9   1   1        7.08       10.63     17.29 o 
  10   1   1      221.23      245.52     38.78 o 
 -10   2   1        2.47        0.22     12.11 o 
  -9   2   1       54.92       83.89     48.07 o 
  -8   2   1      248.95      267.98     20.39 o 
  -7   2   1       62.66       58.75     11.69 o 
  -6   2   1       70.07       67.53     10.95 o 
  -5   2   1       49.88       63.67      7.84 o 
  -4   2   1     1507.08     1579.03     24.43 o 
  -3   2   1      710.14      702.04     10.16 o 
  -2   2   1      855.13      788.23     10.38 o 
  -1   2   1     7248.18     6875.15     37.36 o 
   0   2   1       30.17       32.97      3.05 o 
   1   2   1     3485.22     3444.78     31.72 o 
   2   2   1        0.73       -4.20      2.10 o 
   3   2   1     1552.40     1592.19     20.41 o 
   4   2   1       24.77       57.95      6.31 o 
   5   2   1      971.43      979.80     20.38 o 
   6   2   1        3.86        8.41      3.57 o 
   7   2   1       37.00       55.16      7.84 o 
   8   2   1       12.83       18.02     16.10 o 
   9   2   1        0.59       -9.36     15.09 o 
  10   2   1      274.87      327.33     43.41 o 
  -9   3   1       47.06       43.25     23.11 o 
  -8   3   1      468.20      452.91     25.54 o 
  -7   3   1      192.52      207.05     19.07 o 
  -6   3   1        5.63        7.34     12.61 o 
  -5   3   1       17.27       19.70      6.91 o 
  -4   3   1      693.18      693.23     11.09 o 
  -3   3   1       28.11       21.59      4.21 o 
  -2   3   1     1031.15      962.11     13.67 o 
  -1   3   1      787.43      738.35      9.08 o 
   0   3   1        5.43        4.27      2.56 o 
   1   3   1      748.19      735.07     13.67 o 
   2   3   1     1946.07     1926.75     17.97 o 
   3   3   1        3.01        3.08      2.46 o 
   4   3   1     1314.97     1471.30     19.85 o 
   5   3   1       50.70       73.33      7.64 o 
   6   3   1     2619.47     2588.09     36.54 o 
   7   3   1      292.01      278.57     14.26 o 
   8   3   1      175.98      145.14     17.35 o 
   9   3   1      976.61      955.23     52.96 o 
  10   3   1       64.27       55.31     23.56 o 
  -9   4   1      105.07      360.10     76.74 o 
  -8   4   1        6.89       -7.54     11.42 o 
  -7   4   1      412.24      401.42     24.42 o 
  -6   4   1       12.64       10.73      8.50 o 
  -5   4   1      392.71      416.40     14.05 o 
  -4   4   1       46.07       63.52      5.58 o 
  -3   4   1       67.57       53.01      5.60 o 
  -2   4   1        7.55        3.17      2.71 o 
  -1   4   1      211.71      241.99      7.64 o 
   0   4   1      444.01      409.02      8.05 o 
   1   4   1     1874.64     1919.35     21.82 o 
   2   4   1       68.31       99.30      6.12 o 
   3   4   1        0.41       -0.20      2.00 o 
   4   4   1     1036.95      951.05     16.20 o 
   5   4   1      279.08      289.09     11.96 o 
   6   4   1     1053.96     1053.96     25.59 o 
   7   4   1      348.06      362.88     15.50 o 
   8   4   1      516.25      491.53     24.27 o 
   9   4   1       10.24       16.19     14.34 o 
  10   4   1       35.51       33.26     20.37 o 
  -8   5   1        0.28       21.97     15.61 o 
  -7   5   1       36.21       31.42     11.68 o 
  -6   5   1       14.57        9.97     10.53 o 
  -5   5   1        0.15        1.08      4.06 o 
  -4   5   1       15.91       25.40      5.15 o 
  -3   5   1        1.80        4.01      3.98 o 
  -2   5   1       78.27       84.23      5.83 o 
  -1   5   1      480.64      475.42      9.55 o 
   0   5   1     3276.10     3293.37     24.83 o 
   1   5   1     1200.23     1217.75     14.88 o 
   2   5   1      492.43      474.80     15.13 o 
   3   5   1     1458.02     1417.07     23.13 o 
   4   5   1      661.77      670.44     12.93 o 
   5   5   1     1721.09     1694.69     26.27 o 
   6   5   1      486.50      438.75     17.72 o 
   7   5   1     1761.36     1749.35     37.52 o 
   8   5   1       51.32       53.64     13.03 o 
   9   5   1       67.30       92.01     16.32 o 
  10   5   1        5.90       25.85     33.88 o 
  -8   6   1        6.14        9.27     16.29 o 
  -7   6   1       16.64       31.76     15.82 o 
  -6   6   1      258.08      309.02     22.31 o 
  -5   6   1      515.62      530.87     14.83 o 
  -4   6   1      269.65      278.60     11.66 o 
  -3   6   1        8.30       12.31      5.15 o 
  -2   6   1       98.62      105.14      7.08 o 
  -1   6   1       16.31       18.09      4.06 o 
   0   6   1       14.28        8.22      4.05 o 
   1   6   1       65.51       36.35      5.00 o 
   2   6   1      963.71      967.66     20.11 o 
   3   6   1       44.67       48.61      9.03 o 
   4   6   1     2171.19     2153.49     52.75 o 
   5   6   1       20.81        5.83      8.70 o 
   6   6   1      235.33      231.35     27.32 o 
   7   6   1      360.74      378.53     23.92 o 
   8   6   1     1179.67     1168.74     39.75 o 
   9   6   1       68.70       45.93     16.05 o 
  10   6   1       63.28       22.85     37.71 o 
  -7   7   1       15.18       25.92     12.40 o 
  -6   7   1     1256.00     1231.60     34.40 o 
  -5   7   1      771.60      782.00     28.41 o 
  -4   7   1       44.32       43.26      6.83 o 
  -3   7   1        3.05       -3.43      5.10 o 
  -2   7   1     1645.09     1636.40     21.57 o 
  -1   7   1       87.40       87.02      7.23 o 
   0   7   1      259.84      275.14     10.40 o 
   1   7   1      297.11      310.82     13.79 o 
   2   7   1      766.41      742.11     21.50 o 
   3   7   1      101.61      112.19     13.49 o 
   4   7   1      462.01      501.58     31.31 o 
   5   7   1      106.83      108.20     16.06 o 
   6   7   1      371.30      362.34     23.23 o 
   7   7   1       30.96       39.07     12.36 o 
   8   7   1       64.83       81.85     14.86 o 
   9   7   1      172.52      205.43     29.14 o 
  -6   8   1       30.36       12.79      9.70 o 
  -5   8   1       48.38       51.17     10.92 o 
  -4   8   1      115.59      100.32     11.20 o 
  -3   8   1       92.72       86.27      9.23 o 
  -2   8   1        0.64        0.39      4.49 o 
  -1   8   1      154.96      150.19     10.04 o 
   0   8   1      100.60      114.14      9.45 o 
   1   8   1       81.32       69.51      8.33 o 
   2   8   1        0.12       -7.90      5.24 o 
   3   8   1       50.73       53.85     12.83 o 
   4   8   1       39.93       47.77     14.36 o 
   5   8   1      498.44      413.81     27.17 o 
   6   8   1     1063.71      988.13     31.87 o 
   7   8   1      258.12      261.65     27.92 o 
   8   8   1      231.87      295.12     28.02 o 
   9   8   1      532.10      674.07     47.39 o 
  -5   9   1        0.60       -3.18     11.38 o 
  -4   9   1        1.59       26.43     13.37 o 
  -3   9   1       93.20      108.20     11.24 o 
  -2   9   1      116.92      127.73     13.19 o 
  -1   9   1       45.14       42.27      8.27 o 
   0   9   1      108.47      123.35     10.99 o 
   1   9   1      265.76      278.97     17.12 o 
   2   9   1      680.71      672.98     48.79 o 
   3   9   1      399.66      330.27     21.97 o 
   4   9   1       13.78       16.99      9.26 o 
   5   9   1      610.43      611.42     27.35 o 
   6   9   1       90.81      125.44     26.04 o 
   7   9   1        6.68       48.53     17.49 o 
   8   9   1       36.56       56.64     15.24 o 
  -4  10   1      340.10      341.48     23.55 o 
  -3  10   1       10.07       27.39     10.31 o 
  -2  10   1        4.12       -6.74      8.11 o 
  -1  10   1       23.12        9.00     10.19 o 
   0  10   1      532.13      529.00     17.62 o 
   1  10   1       17.08       18.71      8.10 o 
   2  10   1       10.84        5.37      8.27 o 
   3  10   1      176.46      185.36     17.78 o 
   4  10   1       79.88       58.50     13.99 o 
   5  10   1       51.38       37.28     12.33 o 
   6  10   1      242.66      212.45     25.76 o 
   7  10   1        4.49       -2.29     11.62 o 
  -2  11   1        0.05       -8.31      9.62 o 
  -1  11   1       79.52       68.80     17.84 o 
   0  11   1       59.64       90.49     13.63 o 
   1  11   1      443.64      481.78     23.17 o 
   2  11   1       93.10      109.27     16.30 o 
   3  11   1      855.02      855.60     33.81 o 
   4  11   1       63.67       50.35     13.59 o 
   5  11   1       58.30       70.70     19.38 o 
   6  11   1      149.56      153.18     25.35 o 
   1  12   1       14.45       17.35     10.27 o 
   2  12   1        7.92       -2.41     11.18 o 
   3  12   1        1.10       -4.44     11.55 o 
  -2 -12   2      360.25      385.35     30.27 o 
  -5 -11   2      133.93      105.74     30.81 o 
  -4 -11   2       75.56       70.33     27.28 o 
  -3 -11   2      150.72      187.41     24.23 o 
  -2 -11   2      416.99      419.17     31.91 o 
  -1 -11   2        5.92        4.46     10.71 o 
   0 -11   2       26.79       20.17     12.09 o 
   1 -11   2      126.83      124.12     15.64 o 
   2 -11   2        2.40       -3.67      9.97 o 
  -7 -10   2      367.08      429.59     50.06 o 
  -6 -10   2       62.58      118.61     31.79 o 
  -5 -10   2      678.76      707.65     52.76 o 
  -4 -10   2      133.69      174.08     22.96 o 
  -3 -10   2        0.56       18.62     14.23 o 
  -2 -10   2      265.18      246.67     23.37 o 
  -1 -10   2      119.38      110.46     14.75 o 
   0 -10   2      353.47      363.57     18.54 o 
   1 -10   2      216.70      209.31     14.28 o 
   2 -10   2      346.73      333.22     20.35 o 
   3 -10   2        8.15        6.89      7.50 o 
   4 -10   2       32.50        4.10      9.98 o 
  -8  -9   2      264.66      318.52     71.41 o 
  -7  -9   2       51.37       57.17     47.41 o 
  -6  -9   2       36.00       25.99     21.89 o 
  -5  -9   2        4.97       -4.59     20.14 o 
  -4  -9   2        6.17        2.27     13.07 o 
  -3  -9   2      118.87      114.28     19.27 o 
  -2  -9   2      180.42      178.33     19.68 o 
  -1  -9   2      845.07      807.71     28.32 o 
   0  -9   2     1579.49     1608.33     30.50 o 
   1  -9   2      137.72      146.96     12.29 o 
   2  -9   2       20.07       16.25      8.48 o 
   3  -9   2      608.05      632.99     24.52 o 
   4  -9   2       89.67       86.97     12.61 o 
   5  -9   2       52.55      115.82     28.72 o 
  -9  -8   2       96.65       77.25     22.61 o 
  -8  -8   2      132.48      118.56     51.00 o 
  -7  -8   2     1120.33     1096.42     59.50 o 
  -6  -8   2      406.11      420.43     38.86 o 
  -5  -8   2      233.59      216.08     31.94 o 
  -4  -8   2        0.08       -6.78     12.63 o 
  -3  -8   2     1515.54     1478.85     44.02 o 
  -2  -8   2       57.07       59.30     10.95 o 
  -1  -8   2       31.01       25.09      6.99 o 
   0  -8   2       31.60       33.94      7.94 o 
   1  -8   2       48.52       44.60      8.28 o 
   2  -8   2      129.18      129.72     10.62 o 
   3  -8   2      212.85      199.63     15.76 o 
   4  -8   2       47.47       39.66      9.74 o 
   5  -8   2        0.06       10.39      7.69 o 
   6  -8   2       39.66       21.09     13.39 o 
  -9  -7   2       30.97       65.97     17.76 o 
  -8  -7   2       36.04       44.94     37.59 o 
  -7  -7   2      126.10      152.72     26.20 o 
  -6  -7   2      132.19      164.68     27.34 o 
  -5  -7   2       35.58       30.64     11.86 o 
  -4  -7   2     1126.64     1052.09     30.34 o 
  -3  -7   2       48.69       36.87      9.78 o 
  -2  -7   2     1872.14     1819.75     32.91 o 
  -1  -7   2      680.59      652.83     17.51 o 
   0  -7   2      174.87      188.07     12.07 o 
   1  -7   2       79.59       77.09      8.35 o 
   2  -7   2      480.93      470.82     13.95 o 
   3  -7   2       69.36       53.79      8.06 o 
   4  -7   2       18.81       22.67      6.82 o 
   5  -7   2        9.97       22.34      6.17 o 
   6  -7   2       34.05       19.24     10.41 o 
   7  -7   2       21.16       20.79     10.68 o 
 -10  -6   2        7.20       23.41     40.22 o 
  -9  -6   2       95.93      111.56     48.12 o 
  -8  -6   2       13.01       -2.70     32.27 o 
  -7  -6   2      132.93      170.51     26.48 o 
  -6  -6   2       82.69       86.83     20.23 o 
  -5  -6   2     3202.22     2957.85     52.95 o 
  -4  -6   2      545.42      557.47     21.45 o 
  -3  -6   2     2075.28     1900.80     36.23 o 
  -2  -6   2      495.29      473.59     13.78 o 
  -1  -6   2     1235.16     1231.11     18.92 o 
   0  -6   2      195.36      193.19      7.98 o 
   1  -6   2      443.16      439.32     10.11 o 
   2  -6   2      133.76      150.63      8.14 o 
   3  -6   2      502.22      500.35     15.40 o 
   4  -6   2        1.74       -1.67      4.25 o 
   5  -6   2      307.66      302.32     16.21 o 
   6  -6   2       86.20       65.45     11.15 o 
   7  -6   2        0.08       -5.40      8.89 o 
   8  -6   2      282.45      228.78     27.77 o 
 -10  -5   2      212.15      262.42     62.02 o 
  -9  -5   2        0.50        0.09      9.00 o 
  -8  -5   2      257.13      246.94     31.92 o 
  -7  -5   2       19.73       45.15     19.83 o 
  -6  -5   2      262.17      268.83     20.77 o 
  -5  -5   2      817.94      764.49     21.39 o 
  -4  -5   2      225.80      232.50     14.84 o 
  -3  -5   2     1691.20     1779.98     22.83 o 
  -2  -5   2      111.24      108.80      7.20 o 
  -1  -5   2      336.00      276.51     12.05 o 
   0  -5   2       55.35       93.98      5.69 o 
   1  -5   2      336.92      365.13      9.31 o 
   2  -5   2       92.64       95.88      6.75 o 
   3  -5   2       48.98       47.77      5.62 o 
   4  -5   2       14.97       24.15      4.96 o 
   5  -5   2      479.39      522.31     14.85 o 
   6  -5   2       57.91       54.15      9.04 o 
   7  -5   2       75.25       74.54     11.89 o 
   8  -5   2        8.04       31.14     14.48 o 
   9  -5   2      638.77      641.43     39.01 o 
 -10  -4   2       21.42       36.57     20.99 o 
  -9  -4   2      462.28      469.37     42.08 o 
  -8  -4   2        7.68       13.23     13.51 o 
  -7  -4   2      167.21      187.89     23.00 o 
  -6  -4   2       21.01       45.15     11.38 o 
  -5  -4   2     1360.82     1412.14     30.71 o 
  -4  -4   2     1654.90     1730.59     26.86 o 
  -3  -4   2      455.17      519.23     11.12 o 
  -2  -4   2      441.73      433.75     10.26 o 
  -1  -4   2      621.45      639.91     11.29 o 
   0  -4   2     5258.59     5150.91     29.55 o 
   1  -4   2        0.69       -1.84      2.94 o 
   2  -4   2     6578.55     6429.80     42.17 o 
   3  -4   2       42.93       46.83      4.77 o 
   4  -4   2      444.57      429.01     11.53 o 
   5  -4   2       68.83       65.69      6.87 o 
   6  -4   2       11.67       15.87      6.23 o 
   7  -4   2        0.93       -5.96      7.77 o 
   8  -4   2      471.16      461.88     32.16 o 
   9  -4   2       11.79       10.98     15.21 o 
 -10  -3   2      219.12      241.36     32.97 o 
  -9  -3   2       72.28       75.15     20.21 o 
  -8  -3   2       55.95       64.83     17.23 o 
  -7  -3   2      342.11      359.66     27.23 o 
  -6  -3   2       78.62       70.48     11.17 o 
  -5  -3   2      810.02      901.19     24.16 o 
  -4  -3   2      101.41      110.74      8.84 o 
  -3  -3   2      439.17      462.57     12.96 o 
  -2  -3   2      978.05      953.48     14.03 o 
  -1  -3   2     2029.32     1962.79     14.45 o 
   0  -3   2       25.15       36.21      3.03 o 
   1  -3   2        3.06        3.14      2.12 o 
   2  -3   2     3115.53     2975.42     28.30 o 
   3  -3   2     2770.69     2629.42     25.57 o 
   4  -3   2      291.43      297.58     12.28 o 
   5  -3   2      379.88      380.41     13.29 o 
   6  -3   2      275.01      283.10     17.17 o 
   7  -3   2      591.89      569.11     25.96 o 
   8  -3   2       17.70       30.64     22.62 o 
   9  -3   2        5.98       14.98     13.30 o 
 -10  -2   2       73.99       91.60     29.50 o 
  -9  -2   2      154.69      143.48     30.08 o 
  -8  -2   2        1.70       -1.67     14.53 o 
  -7  -2   2     2545.44     2610.55     75.79 o 
  -6  -2   2     2225.17     2233.57     41.37 o 
  -5  -2   2     1095.79     1131.94     23.93 o 
  -4  -2   2       93.33      100.26      8.59 o 
  -3  -2   2     1864.82     2037.01     20.26 o 
  -2  -2   2      105.89      118.40      7.45 o 
  -1  -2   2     2655.24     2597.13     16.62 o 
   0  -2   2     2927.85     2870.17     19.08 o 
   1  -2   2    30157.81    30061.80    110.34 o 
   2  -2   2       12.08       12.32      2.13 o 
   3  -2   2     2102.66     2071.89     20.48 o 
   4  -2   2     1231.02     1186.05     18.42 o 
   5  -2   2      508.83      581.98     14.55 o 
   6  -2   2       60.41       50.15      9.56 o 
   7  -2   2      294.18      296.53     19.76 o 
   8  -2   2      167.22      179.54     18.49 o 
   9  -2   2      291.35      296.49     36.54 o 
  10  -2   2      238.26      275.76     42.66 o 
 -10  -1   2      595.14      637.17     54.45 o 
  -9  -1   2       33.40       41.93     22.07 o 
  -8  -1   2      843.71      858.09     50.84 o 
  -7  -1   2       75.37       77.56     22.33 o 
  -6  -1   2     1722.18     1781.52     36.42 o 
  -5  -1   2      959.06      937.04     17.82 o 
  -4  -1   2      130.73      133.51      7.02 o 
  -3  -1   2      159.63      152.54     17.16 o 
  -2  -1   2      590.55      554.46      9.00 o 
  -1  -1   2      567.88      604.41      8.80 o 
   0  -1   2     1457.40     1424.08      9.11 o 
   1  -1   2     1288.99     1254.17     10.29 o 
   2  -1   2     3833.99     3968.83     30.22 o 
   3  -1   2      316.91      263.83      9.31 o 
   4  -1   2     2052.26     2067.31     28.04 o 
   5  -1   2       65.95       54.17      7.45 o 
   6  -1   2      180.91      190.38     15.87 o 
   7  -1   2      131.84      140.12     13.73 o 
   8  -1   2       82.54       96.61     16.73 o 
   9  -1   2      127.83      139.61     20.02 o 
  10  -1   2      224.70      208.91     38.47 o 
 -10   0   2      301.71      261.35     42.42 o 
  -9   0   2      632.23      635.75     49.43 o 
  -8   0   2       72.37       88.45     25.36 o 
  -7   0   2      376.78      475.27     65.61 o 
  -6   0   2       10.01       20.35      6.62 o 
  -5   0   2     1005.40      957.07     23.02 o 
  -4   0   2        3.02        0.89      3.46 o 
  -3   0   2     2160.47     2260.64     28.42 o 
  -2   0   2      994.52      989.04     11.98 o 
  -1   0   2        3.33        6.07      1.57 o 
   0   0   2      110.98       73.42      5.00 o 
   1   0   2      270.81      274.54      3.99 o 
   2   0   2     8202.55     8445.01     49.28 o 
   3   0   2      119.35      146.54      6.87 o 
   4   0   2     3098.11     3017.41     36.15 o 
   5   0   2     3186.26     3220.49     41.38 o 
   6   0   2      190.43      214.82     13.22 o 
   7   0   2      255.83      276.68     14.11 o 
   8   0   2     1385.48     1339.24     37.18 o 
   9   0   2      688.48      692.72     49.48 o 
  10   0   2      154.16      147.79     32.74 o 
 -10   1   2       95.76       87.23     29.91 o 
  -9   1   2      172.64      168.43     34.56 o 
  -8   1   2     1060.91     1085.53     67.83 o 
  -7   1   2       23.52       30.28      9.10 o 
  -6   1   2        2.28       -3.29      5.56 o 
  -5   1   2       31.00       29.60      7.75 o 
  -4   1   2       14.97       36.01     13.38 o 
  -3   1   2      905.35      929.79     15.41 o 
  -2   1   2    21642.94    22218.57    161.99 o 
  -1   1   2     3459.52     3434.70     26.04 o 
   0   1   2     1340.14     1315.85     13.20 o 
   1   1   2     8016.17     7936.84    104.97 o 
   2   1   2     1770.90     1758.10     18.54 o 
   3   1   2       35.09       56.75      4.84 o 
   4   1   2      356.85      391.43     10.39 o 
   5   1   2     1953.56     1852.47     23.92 o 
   6   1   2     2240.89     2352.46     29.71 o 
   7   1   2      276.85      290.86     25.25 o 
   8   1   2      113.17      139.86     21.27 o 
   9   1   2      271.95      299.36     38.06 o 
  10   1   2        0.54      -16.67     17.40 o 
  -9   2   2        0.05       -8.02     26.09 o 
  -8   2   2     1087.50     1084.44     48.21 o 
  -7   2   2       25.09       26.64      9.48 o 
  -6   2   2      250.37      268.02     18.50 o 
  -5   2   2        0.08       -3.55      4.17 o 
  -4   2   2    22622.07    22735.09    150.23 o 
  -3   2   2     2258.48     2290.18     19.48 o 
  -2   2   2     1745.84     1746.08     20.19 o 
  -1   2   2     6345.31     6489.35     33.77 o 
   0   2   2     2892.32     2895.15     25.72 o 
   1   2   2      311.82      328.89      7.81 o 
   2   2   2      509.89      473.76      8.05 o 
   3   2   2       37.02       43.01      4.02 o 
   4   2   2      799.35      779.00     14.66 o 
   5   2   2      491.94      522.09     13.34 o 
   6   2   2     2051.64     2039.68     28.42 o 
   7   2   2       84.33       87.42      9.44 o 
   8   2   2      186.84      223.66     24.87 o 
   9   2   2      457.27      441.82     39.99 o 
  10   2   2       90.87       93.22     28.33 o 
  -9   3   2       72.31       80.76     27.43 o 
  -8   3   2      391.63      387.29     34.01 o 
  -7   3   2        0.13        9.83      7.68 o 
  -6   3   2      290.71      301.22     28.67 o 
  -5   3   2      780.70      796.66     21.61 o 
  -4   3   2      986.42     1028.46     14.72 o 
  -3   3   2      171.84      149.29      7.05 o 
  -2   3   2     1466.87     1369.76     15.45 o 
  -1   3   2     2383.51     2298.09     18.29 o 
   0   3   2       15.41       21.13      3.54 o 
   1   3   2      627.17      593.44     10.36 o 
   2   3   2       16.81       22.50      2.87 o 
   3   3   2       56.96       51.43      4.77 o 
   4   3   2      160.71      187.37      7.75 o 
   5   3   2       42.16       56.06      6.05 o 
   6   3   2       42.46       42.44      8.82 o 
   7   3   2      228.30      216.16     12.98 o 
   8   3   2      105.42       75.70     12.03 o 
   9   3   2      104.11       74.64     22.05 o 
  10   3   2      342.82      372.89     44.02 o 
  -9   4   2       19.50       25.38     25.10 o 
  -8   4   2      146.00      197.73     72.55 o 
  -7   4   2        0.64        3.26     10.28 o 
  -6   4   2      109.94      106.31     14.27 o 
  -5   4   2      152.58      143.09     11.85 o 
  -4   4   2     1499.10     1556.45     19.09 o 
  -3   4   2      121.65      106.52      6.61 o 
  -2   4   2        0.04        5.64      4.54 o 
  -1   4   2     1829.47     1675.45     15.66 o 
   0   4   2      101.67      148.10      5.42 o 
   1   4   2       13.49        9.49      2.50 o 
   2   4   2      779.81      906.48     15.11 o 
   3   4   2      449.81      532.33     10.46 o 
   4   4   2     3256.58     3459.43     35.12 o 
   5   4   2       89.13       91.54      6.85 o 
   6   4   2        3.79        4.83      4.38 o 
   7   4   2      693.56      727.83     20.64 o 
   8   4   2       13.01       16.43      6.79 o 
   9   4   2       19.98       13.98     13.54 o 
  10   4   2        0.07       -1.24     20.50 o 
  -8   5   2       11.67       23.43     14.71 o 
  -7   5   2        1.39       15.62     12.96 o 
  -6   5   2       34.71       38.95     13.22 o 
  -5   5   2      209.55      207.78     10.91 o 
  -4   5   2       87.48       77.23      7.12 o 
  -3   5   2        3.38        0.58      3.91 o 
  -2   5   2      377.02      368.07      9.73 o 
  -1   5   2       99.42      107.11      5.56 o 
   0   5   2       14.73        5.89      2.96 o 
   1   5   2        4.78        5.37      3.02 o 
   2   5   2        8.45        3.91      3.65 o 
   3   5   2     1797.07     1984.84     25.21 o 
   4   5   2      469.80      420.28     11.53 o 
   5   5   2       51.27       58.49      5.79 o 
   6   5   2      799.94      794.40     18.56 o 
   7   5   2       69.00       54.70      8.28 o 
   8   5   2      148.42      164.73     15.83 o 
   9   5   2       67.33       61.55     14.24 o 
  10   5   2      380.59      309.00     63.90 o 
  -8   6   2        9.77        1.16     17.43 o 
  -7   6   2        5.07       -5.63     15.47 o 
  -6   6   2       85.59       70.99     10.98 o 
  -5   6   2       14.80       11.81      5.95 o 
  -4   6   2       57.11       62.71      7.13 o 
  -3   6   2      115.00      121.10      9.42 o 
  -2   6   2     2246.96     2201.33     23.45 o 
  -1   6   2      427.71      438.24     11.02 o 
   0   6   2     1408.89     1341.55     16.12 o 
   1   6   2     2983.29     2808.56     27.51 o 
   2   6   2      898.15      891.36     18.50 o 
   3   6   2     2980.91     2915.96     37.88 o 
   4   6   2     1984.85     1908.66     44.99 o 
   5   6   2     3779.44     3628.96     54.58 o 
   6   6   2       13.06        8.19      7.91 o 
   7   6   2       72.65       63.72     13.02 o 
   8   6   2        0.04        0.21      7.63 o 
   9   6   2      241.57      227.57     32.89 o 
  10   6   2        0.92       -8.13     29.91 o 
  -7   7   2      113.27      120.86     17.82 o 
  -6   7   2       50.41       45.45     12.11 o 
  -5   7   2        6.29       -3.64      6.75 o 
  -4   7   2        0.43        3.08      5.42 o 
  -3   7   2      132.13      129.90      9.87 o 
  -2   7   2       85.16       68.81      6.78 o 
  -1   7   2        5.28        1.13      4.66 o 
   0   7   2       92.47      100.09      7.87 o 
   1   7   2     1575.97     1564.67     23.67 o 
   2   7   2      893.29      856.47     22.10 o 
   3   7   2      709.00      651.06     21.23 o 
   4   7   2     2623.14     2443.01    104.58 o 
   5   7   2      344.38      314.80     18.63 o 
   6   7   2      569.16      544.78     28.37 o 
   7   7   2       41.42       59.73     14.10 o 
   8   7   2      125.29      147.98     20.69 o 
   9   7   2       94.96       73.47     27.82 o 
  -6   8   2       80.95       56.08     14.84 o 
  -5   8   2       62.61       65.97     13.56 o 
  -4   8   2      446.53      451.81     24.00 o 
  -3   8   2      343.25      355.83     16.25 o 
  -2   8   2       82.15       69.35      9.02 o 
  -1   8   2      107.80      116.94      9.39 o 
   0   8   2      164.58      182.97     10.44 o 
   1   8   2        5.37        0.73      5.82 o 
   2   8   2      258.02      252.72     15.57 o 
   3   8   2      154.17      121.33     14.13 o 
   4   8   2      444.86      397.58     21.87 o 
   5   8   2      327.11      309.17     20.76 o 
   6   8   2       74.52      115.86     14.35 o 
   7   8   2      462.58      474.86     29.32 o 
   8   8   2        5.74       24.23      9.44 o 
   9   8   2       37.34       43.42     16.83 o 
  -5   9   2       19.64       29.01     18.42 o 
  -4   9   2       15.96       12.97      9.58 o 
  -3   9   2      372.92      381.29     17.55 o 
  -2   9   2       27.95       35.87     10.04 o 
  -1   9   2       50.67       53.07      8.73 o 
   0   9   2       44.07       34.15      8.15 o 
   1   9   2      839.81      854.61     21.92 o 
   2   9   2        4.35        1.05      7.64 o 
   3   9   2      114.30      109.62     14.89 o 
   4   9   2     2114.90     1944.67     45.24 o 
   5   9   2       17.83       18.33     10.08 o 
   6   9   2       39.76       62.16     12.97 o 
   7   9   2      360.01      351.96     31.32 o 
   8   9   2        3.50        9.54      9.89 o 
  -4  10   2       80.18       99.79     15.69 o 
  -3  10   2       53.64       51.76     12.05 o 
  -2  10   2        1.13       -2.64      8.57 o 
  -1  10   2       39.12       36.77      9.61 o 
   0  10   2      510.46      516.46     20.46 o 
   1  10   2      116.54      115.22     12.54 o 
   2  10   2        9.38       10.53      7.83 o 
   3  10   2      754.20      752.91     27.69 o 
   4  10   2       66.63       49.65     12.71 o 
   5  10   2       24.71       26.11     13.23 o 
   6  10   2        5.47       13.25     12.91 o 
   7  10   2     1081.05     1097.25     47.34 o 
  -2  11   2      213.30      216.27     18.43 o 
  -1  11   2       25.96        2.97     10.69 o 
   0  11   2       20.81        3.48     13.82 o 
   1  11   2       31.46       41.06     10.79 o 
   2  11   2      276.66      287.89     20.84 o 
   3  11   2      137.42      111.28     15.25 o 
   4  11   2      170.99      583.74     72.94 o 
   5  11   2       79.95       69.19     15.22 o 
   6  11   2      251.73      257.26     34.60 o 
   1  12   2      367.59      401.59     27.87 o 
   2  12   2        0.30        1.19     18.44 o 
   3  12   2      316.98      326.18     36.40 o 
  -5 -11   3      123.62      134.23     33.46 o 
  -4 -11   3      112.03      118.49     36.55 o 
  -3 -11   3      154.62      175.01     24.77 o 
  -2 -11   3       52.61       56.27     16.18 o 
  -1 -11   3      351.68      392.35     29.93 o 
   0 -11   3      140.39      124.17     18.35 o 
   1 -11   3       15.07       -6.93     10.46 o 
   2 -11   3        4.74        6.74     10.44 o 
  -7 -10   3      124.38      118.46     31.33 o 
  -6 -10   3      273.03      268.24     41.58 o 
  -5 -10   3      107.09       77.52     27.15 o 
  -4 -10   3       56.67       38.44     24.23 o 
  -3 -10   3        0.70       -4.23     16.93 o 
  -2 -10   3       11.59       14.64     11.95 o 
  -1 -10   3      780.30      761.81     27.45 o 
   0 -10   3       23.65       17.64      9.30 o 
   1 -10   3      393.09      409.29     21.19 o 
   2 -10   3       52.11       51.80     12.30 o 
   3 -10   3      294.52      250.23     26.51 o 
   4 -10   3      350.08      370.94     21.27 o 
  -8  -9   3       80.72       96.48     53.28 o 
  -7  -9   3      301.26      301.40     39.54 o 
  -6  -9   3      104.76      102.31     28.54 o 
  -5  -9   3      184.35      171.54     40.82 o 
  -4  -9   3      161.71      177.11     22.26 o 
  -3  -9   3      251.07      279.80     26.33 o 
  -2  -9   3      449.87      470.79     22.65 o 
  -1  -9   3      267.93      285.60     21.73 o 
   0  -9   3      314.89      311.44     15.50 o 
   1  -9   3       25.41       17.07      7.73 o 
   2  -9   3      131.84      112.03     14.75 o 
   3  -9   3      167.56      171.80     16.19 o 
   4  -9   3       75.12       84.23     13.91 o 
   5  -9   3        0.62       -9.52      7.83 o 
  -8  -8   3       31.91       20.69     40.55 o 
  -7  -8   3      358.99      319.10     38.50 o 
  -6  -8   3        3.88       -8.89     17.29 o 
  -5  -8   3        3.44        2.55     16.94 o 
  -4  -8   3     1211.99     1179.92     39.64 o 
  -3  -8   3      122.83       96.52     42.85 o 
  -2  -8   3      343.24      347.08     18.50 o 
  -1  -8   3      615.75      588.55     16.68 o 
   0  -8   3      510.12      518.89     17.26 o 
   1  -8   3      573.36      578.08     17.83 o 
   2  -8   3       36.31       27.21      7.03 o 
   3  -8   3       85.28       74.41     13.07 o 
   4  -8   3      449.09      458.59     17.63 o 
   5  -8   3      277.60      291.31     24.69 o 
   6  -8   3      125.51       93.49     16.07 o 
  -9  -7   3      351.54      419.56     78.48 o 
  -8  -7   3       93.90       48.47     41.05 o 
  -7  -7   3      130.65      102.62     21.67 o 
  -6  -7   3      451.43      446.27     37.32 o 
  -5  -7   3      334.57      398.75     35.69 o 
  -4  -7   3      549.64      542.20     23.35 o 
  -3  -7   3       19.43       10.53      9.05 o 
  -2  -7   3      139.70      159.67     13.16 o 
  -1  -7   3       84.53       95.10      9.43 o 
   0  -7   3       88.07       89.46      9.80 o 
   1  -7   3      849.82      862.36     18.34 o 
   2  -7   3       46.85       42.02      5.84 o 
   3  -7   3       34.96       31.81      6.21 o 
   4  -7   3        1.85        3.40      5.34 o 
   5  -7   3      171.11      183.76     11.47 o 
   6  -7   3      507.68      517.60     25.42 o 
   7  -7   3        5.04       -4.35      9.75 o 
  -9  -6   3      299.22      235.38     61.43 o 
  -8  -6   3      103.98       56.31     39.71 o 
  -7  -6   3       57.57       43.70     15.48 o 
  -6  -6   3      590.44      546.05     36.89 o 
  -5  -6   3      131.78      155.54     16.40 o 
  -4  -6   3     2563.73     2607.58     42.99 o 
  -3  -6   3      379.79      388.99     18.66 o 
  -2  -6   3      873.37      930.57     19.80 o 
  -1  -6   3      212.80      222.85     10.31 o 
   0  -6   3      311.01      310.21      9.73 o 
   1  -6   3       51.17       63.65      5.28 o 
   2  -6   3      162.09      147.62      7.45 o 
   3  -6   3        0.48       -8.01      4.21 o 
   4  -6   3      383.89      391.93     13.45 o 
   5  -6   3        7.74        1.27      5.95 o 
   6  -6   3     1490.06     1472.75     32.94 o 
   7  -6   3      177.28      186.28     20.87 o 
   8  -6   3        0.05       -9.73     26.25 o 
 -10  -5   3        2.63       -7.30     36.16 o 
  -9  -5   3       23.50       -4.68     29.75 o 
  -8  -5   3      224.50      253.27     32.75 o 
  -7  -5   3     1487.11     1401.76     54.29 o 
  -6  -5   3     2251.04     2231.28     47.71 o 
  -5  -5   3     2456.60     2521.09     37.45 o 
  -4  -5   3      103.89      113.91     10.44 o 
  -3  -5   3      148.73      110.77      7.71 o 
  -2  -5   3       89.50       92.25      7.54 o 
  -1  -5   3     2386.24     2375.33     24.44 o 
   0  -5   3      179.09      208.92      6.91 o 
   1  -5   3      176.15      176.90      6.61 o 
   2  -5   3     1842.07     1829.42     19.35 o 
   3  -5   3      452.37      483.29     12.57 o 
   4  -5   3       29.64       27.25      5.14 o 
   5  -5   3       86.96       92.21      9.29 o 
   6  -5   3      183.92      184.12     16.56 o 
   7  -5   3       54.40       65.32     11.83 o 
   8  -5   3       47.10       61.22     19.21 o 
   9  -5   3       66.00       70.45     18.58 o 
 -10  -4   3      181.82      204.08     36.47 o 
  -9  -4   3      587.86      596.83     44.58 o 
  -8  -4   3      100.27      104.14     24.27 o 
  -7  -4   3       66.66       85.09     17.14 o 
  -6  -4   3        9.14       15.61      8.61 o 
  -5  -4   3      549.54      559.97     21.19 o 
  -4  -4   3      191.86      188.39      9.52 o 
  -3  -4   3      349.49      382.66     13.91 o 
  -2  -4   3      108.25      124.03      6.52 o 
  -1  -4   3      262.27      303.14      8.04 o 
   0  -4   3      226.65      282.78      8.49 o 
   1  -4   3     2313.65     2337.48     17.61 o 
   2  -4   3     1279.70     1308.17     14.23 o 
   3  -4   3       61.05       53.29      4.80 o 
   4  -4   3       10.44        6.99      3.33 o 
   5  -4   3        6.93        1.79      4.64 o 
   6  -4   3       32.77       31.85      8.73 o 
   7  -4   3      973.06      966.07     30.87 o 
   8  -4   3       80.92       72.85     17.14 o 
   9  -4   3       61.03       81.31     19.56 o 
 -10  -3   3        6.62       24.74     19.92 o 
  -9  -3   3      127.22      125.32     24.02 o 
  -8  -3   3       11.03       38.25     15.99 o 
  -7  -3   3      800.28      843.20     38.20 o 
  -6  -3   3      292.07      260.70     20.49 o 
  -5  -3   3       76.79       60.43      9.18 o 
  -4  -3   3      909.10      939.50     19.99 o 
  -3  -3   3     3146.91     3383.81     40.44 o 
  -2  -3   3      837.20      759.57     12.91 o 
  -1  -3   3      862.06      843.27     12.45 o 
   0  -3   3      856.58      780.14      9.07 o 
   1  -3   3     1116.36     1171.17     10.93 o 
   2  -3   3      266.01      241.52      6.46 o 
   3  -3   3      446.26      436.12      8.47 o 
   4  -3   3       13.66       16.43      3.95 o 
   5  -3   3       57.27       53.77      7.05 o 
   6  -3   3     1566.33     1564.45     32.21 o 
   7  -3   3       10.63        7.88      8.40 o 
   8  -3   3       27.12       26.51      9.93 o 
   9  -3   3        3.82        0.68     12.01 o 
  10  -3   3       79.34       51.00     23.59 o 
 -10  -2   3       59.67        2.97     23.19 o 
  -9  -2   3        7.28       18.12     19.31 o 
  -8  -2   3       29.09       31.04     17.52 o 
  -7  -2   3       22.60       40.44     17.81 o 
  -6  -2   3      315.67      334.17     30.56 o 
  -5  -2   3     1231.47     1315.96     32.13 o 
  -4  -2   3      663.93      698.34     44.40 o 
  -3  -2   3     1857.60     1777.51     18.01 o 
  -2  -2   3        0.17        0.12      3.46 o 
  -1  -2   3     2084.13     2040.19     14.58 o 
   0  -2   3     1584.36     1432.20     11.84 o 
   1  -2   3    74293.39    72282.71    259.00 o 
   2  -2   3     1767.71     1764.41     14.22 o 
   3  -2   3      467.24      490.86     10.29 o 
   4  -2   3      747.95      777.33     14.90 o 
   5  -2   3     1940.41     1948.10     31.79 o 
   6  -2   3       44.42       55.38      9.77 o 
   7  -2   3      414.46      421.92     19.96 o 
   8  -2   3        4.95       -1.36      8.42 o 
   9  -2   3       14.07       -9.82     10.61 o 
  10  -2   3       87.68       95.02     29.30 o 
 -10  -1   3        9.81       10.51     21.74 o 
  -9  -1   3      940.27      914.98     57.29 o 
  -8  -1   3      269.25      269.15     36.15 o 
  -7  -1   3     1720.73     1702.35     87.03 o 
  -6  -1   3        5.17        9.65     16.99 o 
  -5  -1   3      115.67      164.78     11.53 o 
  -4  -1   3     1494.20     1609.28     20.49 o 
  -3  -1   3     4058.17     4320.75     35.01 o 
  -2  -1   3     1165.83     1141.87     18.57 o 
  -1  -1   3      166.53      170.81      9.98 o 
   0  -1   3     1098.41     1129.03      9.55 o 
   1  -1   3     4572.73     4420.65     26.78 o 
   2  -1   3       11.40       18.55      3.13 o 
   3  -1   3      413.21      394.21     10.29 o 
   4  -1   3      152.87      179.63      9.31 o 
   5  -1   3     1220.62     1333.64     27.50 o 
   6  -1   3      633.34      619.89     31.77 o 
   7  -1   3        7.55        0.79      5.67 o 
   8  -1   3      488.13      501.60     27.76 o 
   9  -1   3       41.13       40.42     12.11 o 
  10  -1   3        9.45       19.14     20.75 o 
 -10   0   3        3.92      -31.47     16.20 o 
  -9   0   3        0.33      -11.49     17.64 o 
  -8   0   3      369.83      392.48     39.49 o 
  -7   0   3     1028.79      981.12     52.52 o 
  -6   0   3      304.67      398.83     39.41 o 
  -5   0   3      108.66      110.29     20.09 o 
  -4   0   3      501.40      557.45     20.73 o 
  -3   0   3      901.25     1046.10     18.54 o 
  -2   0   3     1314.92     1327.24     12.39 o 
  -1   0   3     2608.83     2758.74     19.31 o 
   0   0   3       14.87       12.25      2.77 o 
   1   0   3    10143.10    10298.09     88.67 o 
   2   0   3     6149.60     6209.85     46.74 o 
   3   0   3       20.03       25.52      3.18 o 
   4   0   3       74.93       72.39      6.19 o 
   5   0   3      314.36      351.43      9.87 o 
   6   0   3      467.60      489.17     12.76 o 
   7   0   3       33.60       29.50      8.06 o 
   8   0   3       51.36       48.93     11.98 o 
   9   0   3      126.80      110.76     19.06 o 
  10   0   3        5.53       18.59     19.24 o 
 -10   1   3       20.36       37.05     25.20 o 
  -9   1   3      554.22      556.37     55.60 o 
  -8   1   3       36.54       57.08     22.38 o 
  -7   1   3     1669.91     1694.38     39.04 o 
  -6   1   3       23.83       40.49     13.78 o 
  -5   1   3      262.47      283.02     12.71 o 
  -4   1   3      340.41      334.35     19.33 o 
  -3   1   3       31.52       37.55      4.86 o 
  -2   1   3      423.71      435.50      9.65 o 
  -1   1   3     8410.44     8611.60     53.41 o 
   0   1   3     8099.53     8117.56     92.94 o 
   1   1   3      152.70      157.89      5.80 o 
   2   1   3     3399.66     3419.41     25.68 o 
   3   1   3     4030.69     4146.85     29.98 o 
   4   1   3       26.80       20.48      6.17 o 
   5   1   3     2734.76     2803.28     28.74 o 
   6   1   3      459.60      477.29     13.69 o 
   7   1   3     3279.69     3297.32     69.15 o 
   8   1   3        6.59        2.58     14.34 o 
   9   1   3        1.08       11.28     11.96 o 
  10   1   3        0.05       -8.21     17.06 o 
  -9   2   3       47.22       56.74     25.05 o 
  -8   2   3      287.52      276.09     30.64 o 
  -7   2   3       34.34       29.86      9.37 o 
  -6   2   3       75.91       71.42     11.42 o 
  -5   2   3     1076.58     1149.79     23.36 o 
  -4   2   3      880.65      890.40     19.12 o 
  -3   2   3      833.01      876.69     12.45 o 
  -2   2   3      500.33      558.90      8.77 o 
  -1   2   3     2276.43     2365.43     19.02 o 
   0   2   3     6714.17     6424.18     73.93 o 
   1   2   3      443.53      423.49      8.58 o 
   2   2   3        0.34        0.85      2.15 o 
   3   2   3    10809.63    10937.33     82.48 o 
   4   2   3     5023.67     5320.26     51.05 o 
   5   2   3      229.10      219.24     10.64 o 
   6   2   3      779.36      881.47     21.35 o 
   7   2   3     2153.46     2110.55     34.83 o 
   8   2   3       31.20       33.45     13.18 o 
   9   2   3      839.17      772.33     40.44 o 
  10   2   3      208.88      264.34     39.45 o 
  11   2   3      553.73      558.68     52.38 o 
  -9   3   3        6.42        5.83     20.33 o 
  -8   3   3       55.48       48.95     27.58 o 
  -7   3   3       38.31       30.05     10.24 o 
  -6   3   3     3021.97     2961.06     68.44 o 
  -5   3   3      416.20      459.86     21.80 o 
  -4   3   3     1151.36     1152.35     16.23 o 
  -3   3   3      443.76      480.38     10.72 o 
  -2   3   3     2557.36     2526.03     20.44 o 
  -1   3   3       97.20      111.28      4.75 o 
   0   3   3       19.06        7.89      2.40 o 
   1   3   3       43.30       55.61      5.12 o 
   2   3   3     4784.60     4867.23     39.88 o 
   3   3   3      362.53      443.19      9.04 o 
   4   3   3     2376.48     2479.03     25.90 o 
   5   3   3      999.75     1021.37     18.69 o 
   6   3   3        0.21       -3.27      3.90 o 
   7   3   3      522.07      550.27     18.64 o 
   8   3   3       26.16       17.59      6.09 o 
   9   3   3      115.29      148.73     27.86 o 
  10   3   3      405.22      412.12     45.63 o 
  11   3   3      377.67      408.69     49.91 o 
  -9   4   3       54.90       70.87     27.92 o 
  -8   4   3        2.61       14.86     23.79 o 
  -7   4   3      295.47      290.34     22.71 o 
  -6   4   3        3.80        4.61      9.94 o 
  -5   4   3     1028.84     1050.37     26.15 o 
  -4   4   3      129.51      119.55      7.36 o 
  -3   4   3     1368.58     1294.62     17.63 o 
  -2   4   3      149.13      174.46      6.30 o 
  -1   4   3      117.71      115.36      5.62 o 
   0   4   3     3994.63     4058.73     26.37 o 
   1   4   3     1652.10     1615.94     15.56 o 
   2   4   3       18.83       35.98      4.00 o 
   3   4   3        4.78        3.74      2.30 o 
   4   4   3     1113.40     1182.32     16.61 o 
   5   4   3        0.05       -1.78      2.92 o 
   6   4   3      147.78      162.53     11.30 o 
   7   4   3       85.71       83.24      9.43 o 
   8   4   3      396.29      387.39     17.06 o 
   9   4   3      469.91      471.30     27.91 o 
  10   4   3       24.97       49.31     17.53 o 
  -8   5   3        4.66      -22.46     20.00 o 
  -7   5   3      131.43      125.80     20.43 o 
  -6   5   3      170.12      169.28     13.23 o 
  -5   5   3      108.54      103.43      8.28 o 
  -4   5   3        8.33        2.06      4.70 o 
  -3   5   3     1141.36     1120.82     17.78 o 
  -2   5   3     1183.43     1173.59     15.23 o 
  -1   5   3      239.67      261.18      8.21 o 
   0   5   3     1621.09     1702.09     16.79 o 
   1   5   3       46.63       62.36      6.50 o 
   2   5   3     5436.86     5640.42     41.05 o 
   3   5   3      128.51      133.66      7.17 o 
   4   5   3      350.95      341.32     10.15 o 
   5   5   3      921.58      885.36     17.22 o 
   6   5   3       17.76       15.65      4.51 o 
   7   5   3       20.49       20.05      6.30 o 
   8   5   3       28.13       42.16      8.68 o 
   9   5   3      566.06      522.83     29.27 o 
  10   5   3      105.90      145.14     49.27 o 
  -7   6   3       34.36       54.54     15.45 o 
  -6   6   3      250.48      249.53     19.07 o 
  -5   6   3       64.59       61.90      7.63 o 
  -4   6   3        8.83       10.12      5.39 o 
  -3   6   3       15.56        5.65      4.74 o 
  -2   6   3      134.83      133.04      8.29 o 
  -1   6   3      122.15      155.99      8.18 o 
   0   6   3      512.86      566.98     11.23 o 
   1   6   3      175.35      199.28      7.89 o 
   2   6   3      504.03      513.40     14.73 o 
   3   6   3        0.66        0.34      3.18 o 
   4   6   3        0.96       10.49      4.03 o 
   5   6   3        9.04        9.95      6.66 o 
   6   6   3      605.28      590.82     27.66 o 
   7   6   3       42.64       39.46     11.26 o 
   8   6   3      743.05      771.40     33.01 o 
   9   6   3       32.41       40.48     16.03 o 
  10   6   3      481.49      513.91     71.12 o 
  -7   7   3        2.58       -6.41     11.51 o 
  -6   7   3        0.01       20.17     12.12 o 
  -5   7   3       32.13       42.02      8.59 o 
  -4   7   3      399.59      421.51     15.31 o 
  -3   7   3      245.76      238.50     11.86 o 
  -2   7   3       42.62       40.50      5.81 o 
  -1   7   3     1019.23     1001.05     16.99 o 
   0   7   3      967.71      943.17     17.56 o 
   1   7   3      995.28      982.82     19.46 o 
   2   7   3     1457.70     1429.40     22.48 o 
   3   7   3     3580.36     3328.74     46.07 o 
   4   7   3      786.28      798.77     26.88 o 
   5   7   3       15.09       16.37      8.45 o 
   6   7   3       87.73       65.47     14.56 o 
   7   7   3      339.99      376.46     26.99 o 
   8   7   3       76.66       79.87     15.64 o 
   9   7   3      211.12      137.47     24.00 o 
  10   7   3       12.29       10.48     16.98 o 
  -6   8   3       51.75       36.85     12.52 o 
  -5   8   3        3.08        3.08      7.85 o 
  -4   8   3       19.60       26.33      8.79 o 
  -3   8   3       68.76       60.25      9.21 o 
  -2   8   3       24.21       20.99      6.81 o 
  -1   8   3     1293.82     1234.79     22.85 o 
   0   8   3     1819.83     1746.70     26.88 o 
   1   8   3      121.30      115.29     10.39 o 
   2   8   3      730.85      700.16     23.71 o 
   3   8   3      141.10      151.27     15.39 o 
   4   8   3     1211.16     1318.41     35.78 o 
   5   8   3      482.55      460.56     23.23 o 
   6   8   3      118.94      133.34     15.22 o 
   7   8   3       59.01       59.45     13.59 o 
   8   8   3      569.43      560.26     32.83 o 
   9   8   3       71.96       82.83     21.01 o 
  -5   9   3      197.39      224.40     33.73 o 
  -4   9   3       74.65       87.78     13.48 o 
  -3   9   3        0.03        7.74      6.91 o 
  -2   9   3      351.08      365.71     17.39 o 
  -1   9   3       18.59       26.60      6.21 o 
   0   9   3      554.19      569.34     16.24 o 
   1   9   3       90.66      105.63     10.35 o 
   2   9   3        8.84       18.19      8.26 o 
   3   9   3        1.83        0.98      6.95 o 
   4   9   3      807.13      829.82     30.63 o 
   5   9   3       46.60       56.64     12.70 o 
   6   9   3      246.61      247.78     21.21 o 
   7   9   3       92.95      123.49     19.45 o 
   8   9   3      185.15      174.66     32.21 o 
  -4  10   3        6.33        0.23     11.63 o 
  -3  10   3       33.23       29.55     10.96 o 
  -2  10   3       30.23       31.12      9.53 o 
  -1  10   3      391.65      393.14     23.48 o 
   0  10   3        1.63        7.48      6.64 o 
   1  10   3      247.25      233.63     15.20 o 
   2  10   3      630.44      646.10     25.02 o 
   3  10   3        5.38        6.04      7.70 o 
   4  10   3       13.33       13.74      8.30 o 
   5  10   3      236.52      219.43     20.97 o 
   6  10   3       25.55       15.19     10.99 o 
   7  10   3        2.58       17.19     12.71 o 
  -2  11   3      360.90      397.50     25.33 o 
  -1  11   3       43.96       53.45     11.46 o 
   0  11   3        2.74       -4.08     10.28 o 
   1  11   3       22.52       11.53      9.95 o 
   2  11   3        0.01       14.66     12.45 o 
   3  11   3      133.34      122.32     25.16 o 
   4  11   3       19.41       -2.69     10.61 o 
   5  11   3      549.38      525.59     32.52 o 
   6  11   3      573.56      586.42     42.78 o 
   2  12   3      398.68      393.15     33.05 o 
   3  12   3        0.44       -2.70     12.20 o 
  -5 -11   4        7.38       -7.29     21.67 o 
  -4 -11   4       47.04       33.01     24.70 o 
  -3 -11   4       55.31       31.45     22.61 o 
  -2 -11   4      740.50      751.07     37.67 o 
  -1 -11   4      102.30      105.10     16.84 o 
   0 -11   4       26.37       37.70     14.05 o 
   1 -11   4        2.49        2.71     10.53 o 
   2 -11   4      218.20      222.68     18.67 o 
  -6 -10   4      274.24      292.29     43.36 o 
  -5 -10   4      474.65      509.67     49.07 o 
  -4 -10   4      662.11      716.96     53.69 o 
  -3 -10   4     1203.12     1259.82     45.35 o 
  -2 -10   4       48.76       43.88     13.54 o 
  -1 -10   4      404.01      411.64     24.56 o 
   0 -10   4      230.00      247.42     16.77 o 
   1 -10   4      311.13      351.26     21.46 o 
   2 -10   4       84.20       81.24     13.04 o 
   3 -10   4        0.85      -18.69      9.34 o 
   4 -10   4        0.42       10.24      8.56 o 
  -7  -9   4      126.26      147.67     31.32 o 
  -6  -9   4      163.80      151.22     32.63 o 
  -5  -9   4        7.09       -4.70     18.42 o 
  -4  -9   4      250.10      214.44     35.10 o 
  -3  -9   4      600.08      595.62     32.97 o 
  -2  -9   4      214.92      247.75     18.58 o 
  -1  -9   4        6.02       10.03      9.50 o 
   0  -9   4      364.57      410.24     16.51 o 
   1  -9   4      951.91      938.89     25.42 o 
   2  -9   4      701.66      703.25     24.91 o 
   3  -9   4      293.49      271.27     17.70 o 
   4  -9   4      175.77      179.02     15.37 o 
   5  -9   4       17.64       11.07      8.88 o 
  -8  -8   4       72.37       45.46     45.92 o 
  -7  -8   4       22.86       18.96     18.54 o 
  -6  -8   4       13.12       34.28     37.81 o 
  -5  -8   4       42.29       52.39     21.90 o 
  -4  -8   4      201.64      246.42     23.22 o 
  -3  -8   4      367.91      386.00     28.74 o 
  -2  -8   4      146.03      153.61     13.89 o 
  -1  -8   4      169.73      204.02     12.24 o 
   0  -8   4      446.24      429.57     15.96 o 
   1  -8   4      437.26      435.48     15.94 o 
   2  -8   4        0.45       -6.84      6.73 o 
   3  -8   4      189.57      195.73     14.08 o 
   4  -8   4       12.74        9.36     10.33 o 
   5  -8   4        0.80       -6.01      7.01 o 
   6  -8   4       14.94       -0.64     10.36 o 
  -9  -7   4      219.33      257.89     67.91 o 
  -8  -7   4        0.91        4.23     35.46 o 
  -7  -7   4       38.78        8.86     33.75 o 
  -6  -7   4       46.57       60.08     20.91 o 
  -5  -7   4      842.47      950.13     50.58 o 
  -4  -7   4      743.18      731.88     30.87 o 
  -3  -7   4      411.19      423.25     29.10 o 
  -2  -7   4     1750.50     1693.60     31.90 o 
  -1  -7   4      541.82      556.86     23.07 o 
   0  -7   4      205.61      230.20     15.51 o 
   1  -7   4       18.76       17.63      5.99 o 
   2  -7   4      882.23      911.56     15.36 o 
   3  -7   4      682.02      690.55     16.17 o 
   4  -7   4       14.90       14.14      5.02 o 
   5  -7   4       26.52       20.38      6.48 o 
   6  -7   4        4.72        7.50     10.01 o 
   7  -7   4      238.97      223.86     24.15 o 
  -9  -6   4        3.88      -14.13     33.61 o 
  -8  -6   4      132.99      103.63     43.14 o 
  -7  -6   4      470.51      445.73     67.48 o 
  -6  -6   4       24.71       11.75     14.39 o 
  -5  -6   4      188.10      175.95     25.98 o 
  -4  -6   4       26.89       34.60     11.65 o 
  -3  -6   4        3.10       -2.92      6.43 o 
  -2  -6   4      133.21      145.10     11.72 o 
  -1  -6   4     1895.99     1705.09     22.67 o 
   0  -6   4      543.91      572.55     15.49 o 
   1  -6   4       57.13       55.68      5.22 o 
   2  -6   4       52.47       55.22      5.35 o 
   3  -6   4     1974.30     1948.82     22.74 o 
   4  -6   4     1005.40      981.85     19.35 o 
   5  -6   4      167.95      212.08     17.32 o 
   6  -6   4       65.40       61.13     12.25 o 
   7  -6   4      199.99      172.76     22.47 o 
   8  -6   4       10.85       31.80     15.00 o 
 -10  -5   4        4.79      -13.59     35.86 o 
  -9  -5   4      155.87      158.26     52.55 o 
  -8  -5   4      176.90      184.36     31.11 o 
  -7  -5   4      193.38      213.49     29.79 o 
  -6  -5   4      101.07      127.18     16.75 o 
  -5  -5   4      705.07      652.06     26.73 o 
  -4  -5   4      628.40      593.70     18.24 o 
  -3  -5   4       43.52       62.70      6.61 o 
  -2  -5   4     1265.39     1310.06     17.97 o 
  -1  -5   4       84.49      112.91      6.42 o 
   0  -5   4        3.02        6.04      2.99 o 
   1  -5   4      138.22      152.63      6.20 o 
   2  -5   4     7580.82     7682.03     40.90 o 
   3  -5   4       19.35       17.36      4.36 o 
   4  -5   4     1347.63     1418.27     19.08 o 
   5  -5   4       24.10       15.86      6.78 o 
   6  -5   4        6.23       18.33     11.36 o 
   7  -5   4       57.61       61.85     13.70 o 
   8  -5   4        3.18       -0.65     12.85 o 
   9  -5   4       48.47       65.53     17.17 o 
 -10  -4   4      127.22      147.48     38.17 o 
  -9  -4   4      500.34      497.72     43.86 o 
  -8  -4   4     1036.65     1117.14     53.21 o 
  -7  -4   4     1914.59     1871.64     53.14 o 
  -6  -4   4        2.41       14.23      8.48 o 
  -5  -4   4      584.98      574.06     15.99 o 
  -4  -4   4      262.30      275.14     14.41 o 
  -3  -4   4     2782.67     2887.37     28.62 o 
  -2  -4   4     3012.37     3332.74     28.00 o 
  -1  -4   4        8.15       12.27      3.77 o 
   0  -4   4       61.13       52.46      4.40 o 
   1  -4   4     1032.36     1039.82     13.63 o 
   2  -4   4      661.16      616.60     10.17 o 
   3  -4   4      152.95      165.72      7.38 o 
   4  -4   4      875.20      866.66     12.65 o 
   5  -4   4      153.67      150.79      9.53 o 
   6  -4   4       16.70        8.69      6.17 o 
   7  -4   4      179.95      192.88     19.08 o 
   8  -4   4       12.62        5.92     12.21 o 
   9  -4   4       11.19       19.76     14.31 o 
 -10  -3   4      314.38      369.59     46.38 o 
  -9  -3   4       58.83       76.03     20.66 o 
  -8  -3   4       27.66       21.92     15.53 o 
  -7  -3   4     1554.82     1494.39     49.41 o 
  -6  -3   4      185.79      177.90     24.75 o 
  -5  -3   4       25.92       16.56      7.24 o 
  -4  -3   4       63.94       76.41      5.44 o 
  -3  -3   4      123.63      120.30      6.91 o 
  -2  -3   4      292.98      410.86      8.79 o 
  -1  -3   4      771.69      817.44     11.11 o 
   0  -3   4      157.98      136.48      5.01 o 
   1  -3   4     2229.82     2141.94     15.34 o 
   2  -3   4        0.37       -0.62      1.94 o 
   3  -3   4       64.62       59.87      4.12 o 
   4  -3   4      141.35      143.78      7.63 o 
   5  -3   4     1404.56     1365.72     20.28 o 
   6  -3   4      169.75      201.32     14.99 o 
   7  -3   4      268.67      273.19     19.14 o 
   8  -3   4       43.41       25.23     10.02 o 
   9  -3   4      220.27      201.13     24.97 o 
  10  -3   4      865.05      871.05     61.58 o 
 -10  -2   4       58.69       86.64     28.94 o 
  -9  -2   4      326.01      410.24     46.03 o 
  -8  -2   4       72.66       68.41     23.58 o 
  -7  -2   4       28.54       30.07     17.48 o 
  -6  -2   4      960.45      942.78     46.32 o 
  -5  -2   4      713.10      784.00     23.30 o 
  -4  -2   4      107.68      112.16     10.59 o 
  -3  -2   4      184.74      206.64     12.26 o 
  -2  -2   4     1675.33     1592.81     21.84 o 
  -1  -2   4      947.34     1002.33      9.77 o 
   0  -2   4        3.67        4.21      2.32 o 
   1  -2   4     3962.02     3943.70     20.73 o 
   2  -2   4      733.75      777.40      8.61 o 
   3  -2   4      154.72      171.80      7.60 o 
   4  -2   4     2635.92     2605.10     33.82 o 
   5  -2   4        0.31       -1.30      3.42 o 
   6  -2   4      222.37      245.99     15.15 o 
   7  -2   4       13.42       18.80      8.12 o 
   8  -2   4     2095.87     2098.18     45.23 o 
   9  -2   4       37.22       40.43     14.76 o 
  10  -2   4       59.70       43.75     24.89 o 
 -10  -1   4        2.12       -7.78     20.51 o 
  -9  -1   4      127.45      181.75     33.53 o 
  -8  -1   4       25.17       57.04     21.80 o 
  -7  -1   4      121.83      146.97     26.97 o 
  -6  -1   4      315.26      336.46     35.18 o 
  -5  -1   4      375.72      388.74     14.83 o 
  -4  -1   4      123.62      100.49      9.66 o 
  -3  -1   4        0.60       13.11      5.95 o 
  -2  -1   4     4477.42     4300.40     53.68 o 
  -1  -1   4     7631.15     7306.50     45.27 o 
   0  -1   4       73.94       97.80      4.22 o 
   1  -1   4     3500.79     3516.65     19.64 o 
   2  -1   4    11370.01    11574.51     86.41 o 
   3  -1   4      433.24      413.72     10.99 o 
   4  -1   4       35.54       44.88      5.74 o 
   5  -1   4       23.98       30.70      4.77 o 
   6  -1   4      176.30      204.69     12.82 o 
   7  -1   4      231.24      233.34     18.32 o 
   8  -1   4      627.90      588.10     24.05 o 
   9  -1   4       23.08       35.34     10.52 o 
  10  -1   4        0.84        7.27     18.89 o 
 -10   0   4      243.79      212.50     40.26 o 
  -9   0   4      165.73      187.25     47.97 o 
  -8   0   4      120.97      133.03     30.15 o 
  -7   0   4      686.55      622.99     45.13 o 
  -6   0   4      126.85      112.37     13.27 o 
  -5   0   4     1605.54     1567.18     31.85 o 
  -4   0   4      884.83      900.99     29.95 o 
  -3   0   4      132.57      160.33      7.50 o 
  -2   0   4      675.70      723.69     13.28 o 
  -1   0   4    19879.76    19571.59    126.28 o 
   0   0   4    19572.35    18987.72    187.60 o 
   1   0   4     2856.17     2806.46     31.66 o 
   2   0   4      859.86      822.69      8.85 o 
   3   0   4      235.29      289.43      7.36 o 
   4   0   4     1365.36     1391.49     31.10 o 
   5   0   4        0.74        1.62      2.74 o 
   6   0   4      911.81      880.27     16.85 o 
   7   0   4      362.16      394.41     15.89 o 
   8   0   4        3.35       13.74     10.74 o 
   9   0   4       13.40        1.20      9.69 o 
  10   0   4        1.04        9.26     17.51 o 
  -9   1   4       58.82       62.43     24.65 o 
  -8   1   4       55.65       38.49     23.30 o 
  -7   1   4      780.02      697.20     36.95 o 
  -6   1   4      749.40      810.60     51.32 o 
  -5   1   4       10.11       13.02      5.40 o 
  -4   1   4      911.79     1003.54     20.05 o 
  -3   1   4      172.61      134.17      7.58 o 
  -2   1   4     4793.99     4788.96     28.77 o 
  -1   1   4     5893.93     6077.10     42.98 o 
   0   1   4      954.86      954.00     12.70 o 
   1   1   4     1514.87     1565.58     22.50 o 
   2   1   4     1756.40     1760.66     15.85 o 
   3   1   4      140.71      126.87      4.81 o 
   4   1   4      170.71      201.13      8.48 o 
   5   1   4      405.33      475.53     12.93 o 
   6   1   4        1.30        6.85      5.14 o 
   7   1   4      251.20      242.72     17.76 o 
   8   1   4       20.19       24.59     15.62 o 
   9   1   4      681.90      661.56     38.61 o 
  10   1   4      406.27      443.94     44.56 o 
  11   1   4        0.00       24.88     21.91 o 
  -9   2   4       76.63      129.70     59.52 o 
  -8   2   4      154.86      139.49     23.26 o 
  -7   2   4        0.19       -3.94      9.65 o 
  -6   2   4      370.49      356.31     19.24 o 
  -5   2   4        2.11        4.23      4.90 o 
  -4   2   4     2255.79     2381.89     32.01 o 
  -3   2   4     2067.84     2012.45     21.55 o 
  -2   2   4     2105.25     1990.50     21.49 o 
  -1   2   4     3545.87     3659.64     25.45 o 
   0   2   4     4639.11     4553.15     29.40 o 
   1   2   4      604.82      586.39     11.65 o 
   2   2   4       23.18       35.93      3.84 o 
   3   2   4       18.80       20.29      3.03 o 
   4   2   4      617.17      647.70     14.52 o 
   5   2   4     4053.61     4193.22     48.36 o 
   6   2   4        0.03        3.26      3.37 o 
   7   2   4      224.70      204.54     15.66 o 
   8   2   4       57.82       54.86      9.91 o 
   9   2   4     1260.16     1262.63     50.06 o 
  10   2   4      182.67      189.50     35.11 o 
  11   2   4      919.06      930.63     61.57 o 
  -9   3   4       29.15       28.37     19.49 o 
  -8   3   4      297.18      266.79     38.42 o 
  -7   3   4      101.58       70.41     13.35 o 
  -6   3   4      875.74      856.46     29.68 o 
  -5   3   4       54.96       59.72      9.14 o 
  -4   3   4       32.52       33.54      4.80 o 
  -3   3   4     1265.52     1428.64     25.39 o 
  -2   3   4      762.32      751.57     11.41 o 
  -1   3   4      126.47      142.86      4.95 o 
   0   3   4       50.11       58.02      3.62 o 
   1   3   4     9012.88     8886.13     52.42 o 
   2   3   4     1654.36     1652.81     19.63 o 
   3   3   4      735.44      847.41     12.62 o 
   4   3   4        4.70        1.26      2.31 o 
   5   3   4      376.17      304.98     10.71 o 
   6   3   4        8.45        2.58      3.75 o 
   7   3   4     1030.96      996.23     24.95 o 
   8   3   4      393.79      397.81     17.63 o 
   9   3   4     1692.16     1652.89     54.89 o 
  10   3   4        9.62       19.98     17.07 o 
  11   3   4        0.33       -4.01     17.47 o 
  -8   4   4      414.48      429.85     65.88 o 
  -7   4   4      164.51      159.93     18.10 o 
  -6   4   4      152.82      146.42     13.79 o 
  -5   4   4      998.92      999.15     25.85 o 
  -4   4   4     1162.31     1148.94     19.10 o 
  -3   4   4      125.94      142.24      7.85 o 
  -2   4   4      339.61      381.09      8.99 o 
  -1   4   4      157.77      169.60      6.30 o 
   0   4   4     1049.55      937.39     11.71 o 
   1   4   4     1644.40     1685.76     20.65 o 
   2   4   4     3817.03     3917.10     34.71 o 
   3   4   4     1787.92     1854.54     21.73 o 
   4   4   4       32.35       27.75      3.80 o 
   5   4   4      443.17      423.13     13.45 o 
   6   4   4     1086.54     1124.52     21.11 o 
   7   4   4      326.15      324.51     15.33 o 
   8   4   4      989.66      932.11     25.96 o 
   9   4   4     1363.56     1343.70     48.43 o 
  10   4   4       26.20       21.31     11.58 o 
  -8   5   4       48.72       66.76     29.28 o 
  -7   5   4      154.71      169.51     22.04 o 
  -6   5   4      254.97      271.88     19.08 o 
  -5   5   4      909.13      865.58     20.71 o 
  -4   5   4       96.49       98.30      7.73 o 
  -3   5   4        3.57        2.81      4.19 o 
  -2   5   4      180.06      166.49      7.42 o 
  -1   5   4     1676.63     1698.28     18.62 o 
   0   5   4        2.57        3.83      2.30 o 
   1   5   4     4218.18     4399.19     30.40 o 
   2   5   4       38.74       46.73      5.33 o 
   3   5   4       85.93       89.65      6.48 o 
   4   5   4      669.76      683.87     15.90 o 
   5   5   4     1173.31     1083.56     19.36 o 
   6   5   4       88.17       84.81      7.90 o 
   7   5   4       15.52       23.37      5.77 o 
   8   5   4        3.39        8.14      5.00 o 
   9   5   4      216.00      218.26     19.32 o 
  10   5   4       21.75       29.60     34.84 o 
  -7   6   4       15.51       22.62     13.59 o 
  -6   6   4       17.13       10.78      9.20 o 
  -5   6   4      481.69      498.94     16.51 o 
  -4   6   4      273.51      273.79     12.90 o 
  -3   6   4       89.86       96.72      8.30 o 
  -2   6   4      262.40      268.27      9.67 o 
  -1   6   4      125.60      141.48      9.83 o 
   0   6   4     2608.42     2589.57     25.19 o 
   1   6   4      170.34      189.87      8.62 o 
   2   6   4      487.56      480.92     11.67 o 
   3   6   4      265.95      258.12     10.69 o 
   4   6   4        1.44        0.34      3.56 o 
   5   6   4       87.27       72.37      7.57 o 
   6   6   4       30.91       25.71      9.25 o 
   7   6   4      623.66      614.73     29.27 o 
   8   6   4      121.44      126.47     17.88 o 
   9   6   4      104.44      147.66     24.41 o 
  10   6   4      290.63      309.75     30.12 o 
  -7   7   4       28.17       36.99     35.64 o 
  -6   7   4       70.20       85.03     40.63 o 
  -5   7   4       39.60       27.53      7.80 o 
  -4   7   4        0.25       -0.48      6.31 o 
  -3   7   4        8.41        4.43      5.54 o 
  -2   7   4        0.01       -2.29      4.07 o 
  -1   7   4        0.04        1.95      3.72 o 
   0   7   4       37.39       32.73      5.58 o 
   1   7   4       54.75       64.20      7.46 o 
   2   7   4       79.40       78.53      8.58 o 
   3   7   4      164.37      168.01     13.41 o 
   4   7   4        2.26        3.90      4.42 o 
   5   7   4       27.44       17.05     12.54 o 
   6   7   4     1139.34     1047.17     38.14 o 
   7   7   4       11.52      -10.45      9.65 o 
   8   7   4      223.36      187.75     30.88 o 
   9   7   4      544.64      550.08     31.58 o 
  10   7   4      689.03      634.40     45.41 o 
  -6   8   4      239.41      236.26     23.24 o 
  -5   8   4       28.39       27.93      9.53 o 
  -4   8   4      827.13      825.66     26.12 o 
  -3   8   4      344.08      349.43     16.52 o 
  -2   8   4      107.78      109.79     10.54 o 
  -1   8   4      112.38      124.02      9.47 o 
   0   8   4      233.48      218.44     11.86 o 
   1   8   4     2591.34     2541.52     36.88 o 
   2   8   4      253.36      276.56     17.20 o 
   3   8   4       20.70       22.92      8.90 o 
   4   8   4      135.55      143.59     14.87 o 
   5   8   4       71.73       62.47     11.61 o 
   6   8   4       89.23       95.24     13.64 o 
   7   8   4      907.17      913.51     43.75 o 
   8   8   4        5.41       20.12     10.42 o 
   9   8   4       14.37       74.69     26.19 o 
  -5   9   4       20.53       15.26     11.33 o 
  -4   9   4       56.39       60.20     12.98 o 
  -3   9   4       94.57       89.80     11.14 o 
  -2   9   4      569.82      601.52     23.21 o 
  -1   9   4        2.46        2.99      5.19 o 
   0   9   4      572.15      561.22     15.95 o 
   1   9   4       98.50      109.00     11.44 o 
   2   9   4      320.12      347.41     18.59 o 
   3   9   4       30.19       16.14      6.12 o 
   4   9   4      524.04      496.20     26.97 o 
   5   9   4      577.71      533.27     26.39 o 
   6   9   4      368.28      382.28     23.93 o 
   7   9   4        3.70       15.92     11.24 o 
   8   9   4       83.58       84.59     19.38 o 
  -3  10   4        0.06       -0.87      9.93 o 
  -2  10   4      370.97      365.17     21.00 o 
  -1  10   4      454.75      481.45     19.92 o 
   0  10   4      199.06      214.55     15.64 o 
   1  10   4       45.49       46.74      9.79 o 
   2  10   4       75.84       87.71     13.82 o 
   3  10   4      289.75      267.61     22.10 o 
   4  10   4      170.26      145.38     17.91 o 
   5  10   4      123.60      143.91     20.19 o 
   6  10   4       33.71       30.89     16.36 o 
   7  10   4      163.26      177.31     27.76 o 
  -2  11   4       18.89       15.63     13.58 o 
  -1  11   4       64.23       62.20     13.62 o 
   0  11   4      299.41      285.69     23.47 o 
   1  11   4       14.48       27.64      9.99 o 
   2  11   4       69.34       70.49     19.33 o 
   3  11   4      496.87      450.52     26.56 o 
   4  11   4       47.69       31.30     12.90 o 
   5  11   4       23.34       25.82     13.57 o 
   6  11   4        0.71       22.68     22.44 o 
   2  12   4       19.64       12.47     13.37 o 
  -5 -11   5       34.82       73.23     28.45 o 
  -4 -11   5        9.99       27.50     23.09 o 
  -3 -11   5        0.01      -29.04     22.14 o 
  -2 -11   5       10.89       28.26     17.28 o 
  -1 -11   5        0.70       -6.84     11.31 o 
   0 -11   5        1.05       87.48     17.92 o 
   1 -11   5      331.10      304.10     21.27 o 
   2 -11   5      153.58      138.91     16.54 o 
  -6 -10   5      228.80      229.80     40.63 o 
  -5 -10   5        7.14      -11.10     21.51 o 
  -4 -10   5      600.50      643.69     60.81 o 
  -3 -10   5       32.65       46.43     23.32 o 
  -2 -10   5       85.43       83.31     14.18 o 
  -1 -10   5      518.64      581.40     33.56 o 
   0 -10   5       60.24       78.36     12.71 o 
   1 -10   5      104.88      108.36     14.41 o 
   2 -10   5        6.39       17.99      9.79 o 
   3 -10   5       97.87       85.35     13.93 o 
   4 -10   5       56.86       63.16     11.68 o 
  -7  -9   5      145.99      186.31     60.40 o 
  -6  -9   5      805.33      863.74     55.61 o 
  -5  -9   5      305.35      337.79     42.24 o 
  -4  -9   5       19.48       10.76     26.23 o 
  -3  -9   5       34.04       32.44     14.33 o 
  -2  -9   5      220.00      228.44     19.12 o 
  -1  -9   5      196.31      229.77     18.47 o 
   0  -9   5      231.59      248.39     14.84 o 
   1  -9   5      299.72      297.98     17.93 o 
   2  -9   5       30.45       30.02      8.55 o 
   3  -9   5        4.13        1.82      8.56 o 
   4  -9   5        1.99       -1.08      7.72 o 
   5  -9   5        4.02       -9.49      4.74 o 
  -8  -8   5       77.98       58.08     49.03 o 
  -7  -8   5       72.19      104.13     47.87 o 
  -6  -8   5        0.32       15.21     17.46 o 
  -5  -8   5      120.49       79.66     28.35 o 
  -4  -8   5     1185.09     1136.62     57.60 o 
  -3  -8   5       79.23       93.90     16.18 o 
  -2  -8   5     1713.93     1708.06     33.87 o 
  -1  -8   5     3108.81     3125.77     35.75 o 
   0  -8   5     1894.43     1830.28     36.02 o 
   1  -8   5      213.77      221.86     13.45 o 
   2  -8   5      401.99      404.65     17.33 o 
   3  -8   5      144.10      140.06     12.58 o 
   4  -8   5      146.38      150.99     12.44 o 
   5  -8   5        2.56        0.24      7.71 o 
   6  -8   5      258.01      213.79     22.59 o 
  -9  -7   5       34.25       95.55     50.86 o 
  -8  -7   5        0.42      -26.78     32.96 o 
  -7  -7   5      268.97      232.31     57.98 o 
  -6  -7   5      139.98      110.70     24.67 o 
  -5  -7   5       83.53      101.31     23.96 o 
  -4  -7   5       29.63       46.89     20.60 o 
  -3  -7   5       76.28       83.21     12.94 o 
  -2  -7   5     1715.29     1753.13     32.44 o 
  -1  -7   5      265.18      302.64     14.02 o 
   0  -7   5       49.06       52.27      7.79 o 
   1  -7   5       53.48       71.48      7.84 o 
   2  -7   5        0.00       -4.21      4.99 o 
   3  -7   5      562.06      550.80     14.97 o 
   4  -7   5      130.52      125.21      9.37 o 
   5  -7   5      218.58      222.05     11.42 o 
   6  -7   5      441.98      433.77     20.28 o 
   7  -7   5      175.05      163.23     19.21 o 
  -9  -6   5       20.20       44.03     45.29 o 
  -8  -6   5      775.56      771.74     83.17 o 
  -7  -6   5       31.55      -17.09     29.84 o 
  -6  -6   5      404.25      411.19     34.58 o 
  -5  -6   5      243.22      314.78     32.86 o 
  -4  -6   5     1726.78     1745.20     39.62 o 
  -3  -6   5      495.00      494.08     24.42 o 
  -2  -6   5      392.74      418.87     18.45 o 
  -1  -6   5        7.66       12.56      4.61 o 
   0  -6   5      439.08      411.18     10.69 o 
   1  -6   5      547.56      519.00     11.11 o 
   2  -6   5      726.70      772.36     13.38 o 
   3  -6   5     1459.29     1478.84     19.85 o 
   4  -6   5      329.30      335.93     12.78 o 
   5  -6   5      272.75      270.73     15.11 o 
   6  -6   5       10.97       16.53      7.34 o 
   7  -6   5       93.99       63.68     15.54 o 
   8  -6   5        0.01      -18.96     17.94 o 
  -9  -5   5      129.17      118.09     50.30 o 
  -8  -5   5      387.68      404.64     35.79 o 
  -7  -5   5       22.64       43.92     17.70 o 
  -6  -5   5      278.89      279.04     22.76 o 
  -5  -5   5       18.20        5.01      9.57 o 
  -4  -5   5       20.80       28.91      7.68 o 
  -3  -5   5     1544.61     1458.21     23.02 o 
  -2  -5   5        4.70       -0.97      3.82 o 
  -1  -5   5      674.66      656.52     12.41 o 
   0  -5   5       42.86       29.02      3.50 o 
   1  -5   5     1383.95     1348.72     14.62 o 
   2  -5   5     1889.91     1934.70     18.34 o 
   3  -5   5      678.93      646.72     13.02 o 
   4  -5   5       15.53       20.90      4.65 o 
   5  -5   5       98.25      112.25      9.82 o 
   6  -5   5       46.66       47.01     11.67 o 
   7  -5   5       68.54       74.24     12.39 o 
   8  -5   5       79.96       86.57     17.21 o 
   9  -5   5       38.96       22.64     15.51 o 
 -10  -4   5       65.94       73.78     44.05 o 
  -9  -4   5       65.19       57.87     22.11 o 
  -8  -4   5      646.05      698.48     45.70 o 
  -7  -4   5       10.82       13.34     28.18 o 
  -6  -4   5     1038.49     1056.46     39.26 o 
  -5  -4   5       32.48       39.82     10.93 o 
  -4  -4   5      482.24      480.87     14.04 o 
  -3  -4   5        5.15        3.66      3.65 o 
  -2  -4   5      689.99      670.48     13.52 o 
  -1  -4   5      701.02      779.34     12.63 o 
   0  -4   5     4144.93     4213.51     26.81 o 
   1  -4   5     1609.63     1733.11     15.23 o 
   2  -4   5    16945.63    17586.86     75.42 o 
   3  -4   5      179.03      187.01      6.87 o 
   4  -4   5      508.77      458.66      9.39 o 
   5  -4   5      217.16      209.08     12.66 o 
   6  -4   5      261.41      288.74     17.32 o 
   7  -4   5       63.94       55.63     10.26 o 
   8  -4   5      137.72      154.64     21.72 o 
   9  -4   5       69.37       73.38     18.72 o 
 -10  -3   5      202.80      201.84     36.88 o 
  -9  -3   5     1540.60     1524.78     58.30 o 
  -8  -3   5       10.60       18.95     15.67 o 
  -7  -3   5        2.75        7.04     12.94 o 
  -6  -3   5       55.75       52.69     15.68 o 
  -5  -3   5     2254.20     2224.16     38.77 o 
  -4  -3   5      883.06      880.61     20.82 o 
  -3  -3   5      222.26      239.91     11.78 o 
  -2  -3   5      660.80      696.74     11.55 o 
  -1  -3   5     1750.68     1754.59     16.60 o 
   0  -3   5      519.28      513.57      8.64 o 
   1  -3   5       78.74       54.01      3.43 o 
   2  -3   5      391.99      403.71      9.28 o 
   3  -3   5      198.61      225.45      6.46 o 
   4  -3   5      257.22      260.10      8.72 o 
   5  -3   5      472.67      474.92     12.49 o 
   6  -3   5       61.48       73.38      9.68 o 
   7  -3   5        0.07       -3.01      5.68 o 
   8  -3   5      356.32      373.12     22.78 o 
   9  -3   5       10.34       32.92     17.60 o 
  10  -3   5       26.10       32.04     14.51 o 
 -10  -2   5        1.88      -14.01     27.47 o 
  -9  -2   5      337.43      364.27     44.83 o 
  -8  -2   5      567.73      517.99     44.30 o 
  -7  -2   5       41.96       36.02     18.92 o 
  -6  -2   5      117.92      125.35     25.93 o 
  -5  -2   5       60.40       45.92      8.48 o 
  -4  -2   5      209.57      207.32     12.95 o 
  -3  -2   5      374.98      407.70     15.46 o 
  -2  -2   5     1298.94     1267.54     14.29 o 
  -1  -2   5      282.93      263.17      6.30 o 
   0  -2   5       27.38       43.82      3.60 o 
   1  -2   5        4.64        9.29      2.21 o 
   2  -2   5      825.68      821.14     10.53 o 
   3  -2   5     5069.75     4957.17     50.11 o 
   4  -2   5      327.32      314.82     11.87 o 
   5  -2   5     1286.85     1244.68     25.53 o 
   6  -2   5      236.01      209.93     14.19 o 
   7  -2   5      716.74      710.56     25.38 o 
   8  -2   5      189.91      206.95     18.13 o 
   9  -2   5      541.39      547.63     29.06 o 
  10  -2   5       47.87       48.68     14.92 o 
 -10  -1   5       39.45       22.37     25.23 o 
  -9  -1   5        6.23        3.72     18.09 o 
  -8  -1   5      384.69      405.40     41.53 o 
  -7  -1   5     1610.06     1529.54     63.73 o 
  -6  -1   5       64.08       53.83     19.54 o 
  -5  -1   5        1.81        4.06     14.32 o 
  -4  -1   5      583.79      496.64     30.78 o 
  -3  -1   5        9.93       24.51      8.21 o 
  -2  -1   5        0.07        2.60      3.35 o 
  -1  -1   5      511.91      556.76     15.56 o 
   0  -1   5     1120.46     1075.27     12.83 o 
   1  -1   5      782.96      788.98     10.58 o 
   2  -1   5       23.17       15.25      3.29 o 
   3  -1   5      487.13      483.88     11.06 o 
   4  -1   5       30.18       15.17      3.24 o 
   5  -1   5       72.47       95.29      7.25 o 
   6  -1   5     2684.82     2637.59     37.92 o 
   7  -1   5      582.07      593.60     25.39 o 
   8  -1   5      455.01      460.97     25.47 o 
   9  -1   5      266.94      300.16     20.83 o 
  10  -1   5      547.04      581.13     34.61 o 
 -10   0   5        0.03        4.32     19.59 o 
  -9   0   5       58.11       75.38     27.83 o 
  -8   0   5       29.40       28.68     21.35 o 
  -7   0   5     1269.62     1151.86     57.72 o 
  -6   0   5      286.12      333.48     36.93 o 
  -5   0   5      208.95      217.81     13.54 o 
  -4   0   5      518.16      442.13     12.62 o 
  -3   0   5     7163.96     7219.83     55.97 o 
  -2   0   5      108.23      118.92      7.12 o 
  -1   0   5       82.50      101.60      6.22 o 
   0   0   5       28.50       22.44      5.07 o 
   1   0   5       69.97       64.23      5.09 o 
   2   0   5      639.51      635.76      8.79 o 
   3   0   5      515.06      564.10      8.79 o 
   4   0   5      162.66      206.49      7.12 o 
   5   0   5      182.46      186.71      8.06 o 
   6   0   5     1310.78     1355.23     21.12 o 
   7   0   5     1168.22     1148.57     25.22 o 
   8   0   5      132.73      157.42     15.72 o 
   9   0   5       58.40       56.41     13.41 o 
  10   0   5        2.58       10.90     18.20 o 
  -9   1   5       18.49        9.30     20.43 o 
  -8   1   5      180.57      164.14     50.25 o 
  -7   1   5     1401.07     1362.58     64.13 o 
  -6   1   5       84.21      104.72     13.65 o 
  -5   1   5        9.53       10.35      5.03 o 
  -4   1   5       16.15       26.24      5.55 o 
  -3   1   5    12041.24    12281.85     71.80 o 
  -2   1   5     3979.21     3798.72     27.06 o 
  -1   1   5        1.37        2.49      2.27 o 
   0   1   5      662.62      648.66     10.85 o 
   1   1   5      610.35      572.21     12.30 o 
   2   1   5      280.77      261.25      5.71 o 
   3   1   5      178.23      186.19      5.71 o 
   4   1   5       37.92       36.26      3.89 o 
   5   1   5      706.85      818.35     17.68 o 
   6   1   5       46.68       42.70      6.88 o 
   7   1   5        8.59        3.54      4.74 o 
   8   1   5      123.30      125.03     20.58 o 
   9   1   5       78.31       68.61     18.21 o 
  10   1   5      368.57      319.59     35.69 o 
  11   1   5       60.72       69.33     27.98 o 
  -9   2   5        0.94        6.45     20.76 o 
  -8   2   5       13.27       26.50     19.29 o 
  -7   2   5      202.41      207.57     25.94 o 
  -6   2   5      110.85      114.67     13.48 o 
  -5   2   5      452.60      490.89     17.13 o 
  -4   2   5     1727.47     1676.00     20.50 o 
  -3   2   5     8829.59     9376.03     53.66 o 
  -2   2   5      446.86      417.12     10.37 o 
  -1   2   5     2180.52     2136.87     18.89 o 
   0   2   5     2964.34     2896.31     19.75 o 
   1   2   5     1902.05     1976.55     19.58 o 
   2   2   5        0.15       -0.99      2.32 o 
   3   2   5      737.79      832.07     12.70 o 
   4   2   5      903.13      902.54     14.60 o 
   5   2   5       58.17       47.94      5.34 o 
   6   2   5        4.02        3.88      4.12 o 
   7   2   5      235.71      240.53     18.73 o 
   8   2   5      417.14      407.28     28.44 o 
   9   2   5       13.69       -0.62     12.51 o 
  10   2   5      592.30      597.75     38.51 o 
  11   2   5      315.31      311.34     44.59 o 
  -9   3   5      200.09      190.36     37.27 o 
  -8   3   5      516.63      536.11     49.50 o 
  -7   3   5       16.14        9.81     11.32 o 
  -6   3   5      538.88      514.98     24.09 o 
  -5   3   5     2026.89     1933.58     33.56 o 
  -4   3   5      591.78      632.32     16.00 o 
  -3   3   5     1736.87     1688.11     19.40 o 
  -2   3   5     3044.96     3082.35     26.82 o 
  -1   3   5     1305.19     1271.15     13.24 o 
   0   3   5      213.93      250.14      9.23 o 
   1   3   5      299.17      314.72      7.90 o 
   2   3   5       37.69       32.22      4.70 o 
   3   3   5     2952.69     3133.28     26.08 o 
   4   3   5     1624.66     1870.95     23.98 o 
   5   3   5      594.86      583.66     14.51 o 
   6   3   5        0.29       -0.33      2.69 o 
   7   3   5     1733.16     1657.45     32.38 o 
   8   3   5      688.82      656.05     22.05 o 
   9   3   5     2102.05     2024.47     92.82 o 
  10   3   5       17.14        6.32     12.43 o 
  11   3   5      150.97      140.50     24.17 o 
  -8   4   5      286.51      188.87     51.43 o 
  -7   4   5        0.67       -3.24     11.30 o 
  -6   4   5        4.45       10.67      7.48 o 
  -5   4   5       18.52        8.58      5.11 o 
  -4   4   5      631.10      658.88     18.20 o 
  -3   4   5      147.02      146.23      8.29 o 
  -2   4   5       31.75       36.69      4.43 o 
  -1   4   5     5487.12     5156.84     32.90 o 
   0   4   5      475.02      470.12      8.61 o 
   1   4   5     1850.86     1856.70     21.19 o 
   2   4   5      708.53      705.73     13.42 o 
   3   4   5      873.69      807.39     14.56 o 
   4   4   5      111.73      101.43      6.43 o 
   5   4   5     2693.10     2645.43     28.21 o 
   6   4   5      834.05      791.09     18.23 o 
   7   4   5     1235.29     1223.52     25.58 o 
   8   4   5       71.55       63.45      8.57 o 
   9   4   5        6.22        8.16      9.41 o 
  10   4   5      118.98      123.87     17.94 o 
  -8   5   5        3.29      -40.84     40.99 o 
  -7   5   5       35.00       13.29     14.03 o 
  -6   5   5      355.73      349.43     19.87 o 
  -5   5   5       12.62       20.67      6.47 o 
  -4   5   5      118.53      103.19      9.56 o 
  -3   5   5       17.36        1.52      5.02 o 
  -2   5   5      816.75      755.43     13.48 o 
  -1   5   5       55.47       69.39      5.51 o 
   0   5   5     1048.93     1004.49     13.38 o 
   1   5   5        2.19        2.01      2.58 o 
   2   5   5     2418.45     2308.34     26.09 o 
   3   5   5      176.18      155.60      8.18 o 
   4   5   5      204.08      195.84     10.71 o 
   5   5   5      699.47      710.60     16.08 o 
   6   5   5     2243.72     2117.65     29.45 o 
   7   5   5      957.92      925.24     19.78 o 
   8   5   5        2.38        7.76      4.77 o 
   9   5   5       57.85       70.43     11.34 o 
  10   5   5       30.80       46.20     35.31 o 
  -7   6   5      382.17      391.72     26.24 o 
  -6   6   5        2.77       -0.70     19.41 o 
  -5   6   5       29.79       33.23     11.68 o 
  -4   6   5      484.62      496.18     15.55 o 
  -3   6   5      640.97      624.61     15.40 o 
  -2   6   5      355.36      359.60     10.62 o 
  -1   6   5     1797.15     1824.86     21.23 o 
   0   6   5       40.47       52.68      5.52 o 
   1   6   5      107.48      128.31      7.61 o 
   2   6   5      426.69      436.97     11.43 o 
   3   6   5      630.08      618.54     16.12 o 
   4   6   5      155.01      161.13     10.25 o 
   5   6   5       86.87       83.65      8.40 o 
   6   6   5      634.92      615.40     20.90 o 
   7   6   5      421.20      400.56     24.76 o 
   8   6   5      241.55      227.30     22.34 o 
   9   6   5        0.75       22.19      8.98 o 
  10   6   5        9.45       18.10     34.50 o 
  -6   7   5      774.70      767.68     31.61 o 
  -5   7   5       10.46       20.06      8.37 o 
  -4   7   5       63.97       59.59      9.25 o 
  -3   7   5       37.14       44.94      7.89 o 
  -2   7   5     1798.41     1816.00     23.76 o 
  -1   7   5      258.66      274.14     10.56 o 
   0   7   5       42.83       39.21      5.86 o 
   1   7   5      303.33      330.98     14.03 o 
   2   7   5      464.25      476.17     15.49 o 
   3   7   5       21.77       19.63      6.51 o 
   4   7   5       73.62       62.01     10.18 o 
   5   7   5     2410.15     2186.83     51.71 o 
   6   7   5       81.50       55.05     12.58 o 
   7   7   5       78.23       73.23     14.61 o 
   8   7   5      202.49      219.09     23.39 o 
   9   7   5      160.44      176.99     21.79 o 
  10   7   5      176.39      110.67     87.66 o 
  -6   8   5      109.48      129.21     48.64 o 
  -5   8   5       74.18       79.56     12.22 o 
  -4   8   5      949.56      936.07     24.04 o 
  -3   8   5       31.76       37.62     10.76 o 
  -2   8   5       28.98       19.03      7.53 o 
  -1   8   5        8.12       10.73      4.63 o 
   0   8   5       27.28       24.18      6.38 o 
   1   8   5       65.77       59.38      8.33 o 
   2   8   5      785.18      753.17     27.29 o 
   3   8   5        1.27        8.23      7.14 o 
   4   8   5     1500.21     1389.21     36.23 o 
   5   8   5      202.30      189.02     17.79 o 
   6   8   5       77.74       88.87     16.04 o 
   7   8   5      403.97      401.42     27.04 o 
   8   8   5     1692.02     1720.78     62.81 o 
   9   8   5      350.98      389.62     34.08 o 
  -5   9   5       66.55       56.01     13.31 o 
  -4   9   5      161.72      133.77     29.33 o 
  -3   9   5      281.79      263.31     21.42 o 
  -2   9   5      102.64      104.34     11.53 o 
  -1   9   5     1288.04     1372.99     30.17 o 
   0   9   5       89.10       96.77      9.13 o 
   1   9   5      222.29      240.40     15.00 o 
   2   9   5        2.00       -7.12      6.57 o 
   3   9   5      512.45      469.94     23.89 o 
   4   9   5        1.57       -1.25      8.51 o 
   5   9   5     1126.23     1107.18     39.31 o 
   6   9   5       36.04       34.49     20.63 o 
   7   9   5       51.01       82.57     13.77 o 
   8   9   5      225.45      326.91     62.64 o 
  -3  10   5       54.11       67.55     16.17 o 
  -2  10   5      151.61      137.23     16.99 o 
  -1  10   5        7.12        6.47      8.56 o 
   0  10   5       42.89       46.76      9.76 o 
   1  10   5      161.43      177.87     14.69 o 
   2  10   5      122.54      107.01     15.01 o 
   3  10   5       94.07       89.61     14.77 o 
   4  10   5      810.07      761.95     31.25 o 
   5  10   5       26.21       29.41     11.19 o 
   6  10   5       19.00       20.06     11.57 o 
   7  10   5       22.22       26.68     23.68 o 
  -1  11   5       38.48       24.51     15.59 o 
   0  11   5      308.14      269.91     30.56 o 
   1  11   5      165.60      161.35     15.25 o 
   2  11   5      169.16      184.92     21.93 o 
   3  11   5      109.28      154.56     29.62 o 
   4  11   5       38.12       51.58     13.75 o 
   5  11   5       15.55       35.95     15.66 o 
   6  11   5       77.38       40.88     14.63 o 
  -4 -11   6       15.24       -7.66     22.96 o 
  -3 -11   6      205.00      230.05     57.52 o 
  -2 -11   6      430.57      474.53     34.69 o 
  -1 -11   6       27.11       30.25     12.98 o 
   0 -11   6        6.22      -11.58     11.89 o 
   1 -11   6       11.35        7.21     10.49 o 
   2 -11   6      144.03      115.64     14.91 o 
  -6 -10   6      103.71       96.31     30.67 o 
  -5 -10   6        0.11       -3.11     20.84 o 
  -4 -10   6       35.73       23.87     24.14 o 
  -3 -10   6      106.71      111.25     30.90 o 
  -2 -10   6      283.44      291.85     22.35 o 
  -1 -10   6      124.27      143.18     17.06 o 
   0 -10   6      235.85      216.01     16.86 o 
   1 -10   6      495.88      524.00     22.82 o 
   2 -10   6       31.78       22.25     10.55 o 
   3 -10   6       34.43       16.50     13.73 o 
   4 -10   6       14.58       19.77      9.66 o 
  -7  -9   6      171.52      225.84     65.90 o 
  -6  -9   6      420.91      449.35     47.91 o 
  -5  -9   6      416.89      372.01     43.95 o 
  -4  -9   6       31.57       38.00     22.08 o 
  -3  -9   6       17.19        1.00     18.90 o 
  -2  -9   6      127.56      120.41     15.53 o 
  -1  -9   6      115.94      102.60     11.25 o 
   0  -9   6       30.97       43.63     10.21 o 
   1  -9   6       14.27       12.44      9.10 o 
   2  -9   6      385.51      401.72     20.33 o 
   3  -9   6       61.88       50.86     11.34 o 
   4  -9   6       54.55       30.77     14.47 o 
   5  -9   6        0.35        7.41      8.34 o 
  -8  -8   6      719.26      673.68     91.64 o 
  -7  -8   6      664.66      763.19     91.19 o 
  -6  -8   6       11.23       16.77     19.27 o 
  -5  -8   6       99.12       75.49     33.24 o 
  -4  -8   6        3.83       18.46     24.81 o 
  -3  -8   6      525.32      584.93     29.72 o 
  -2  -8   6      106.95      119.93     12.82 o 
  -1  -8   6      411.78      410.55     15.85 o 
   0  -8   6       47.50       48.09      9.18 o 
   1  -8   6      140.96      143.56     11.24 o 
   2  -8   6        3.88       18.37      7.37 o 
   3  -8   6       23.53       19.58      7.78 o 
   4  -8   6        1.80       22.31      6.73 o 
   5  -8   6       10.59        8.65      9.93 o 
   6  -8   6       48.95       31.73     24.67 o 
  -8  -7   6        8.61        4.27     39.16 o 
  -7  -7   6      193.12      184.61     54.89 o 
  -6  -7   6      360.54      378.75     39.26 o 
  -5  -7   6     1489.91     1453.24     60.27 o 
  -4  -7   6     1677.40     1718.56    107.75 o 
  -3  -7   6     2521.73     2425.54     50.21 o 
  -2  -7   6     1584.81     1482.09     29.68 o 
  -1  -7   6      375.86      431.03     15.92 o 
   0  -7   6     1056.09     1047.58     19.68 o 
   1  -7   6        0.07       -7.25      4.78 o 
   2  -7   6       65.79       64.91      7.26 o 
   3  -7   6     1598.62     1589.17     23.78 o 
   4  -7   6      339.72      324.36     12.61 o 
   5  -7   6      122.80      125.29      9.20 o 
   6  -7   6      100.73      122.91     21.33 o 
   7  -7   6      116.18      165.56     18.32 o 
  -9  -6   6      220.17      228.94     62.57 o 
  -8  -6   6       80.00       87.71     42.29 o 
  -7  -6   6      101.37      112.01     44.81 o 
  -6  -6   6       18.78       49.46     17.52 o 
  -5  -6   6        0.18       -2.04     14.34 o 
  -4  -6   6     1119.41     1139.21     51.40 o 
  -3  -6   6        9.23       20.58      8.88 o 
  -2  -6   6      128.02      131.13     11.03 o 
  -1  -6   6      137.52      142.28      8.25 o 
   0  -6   6       15.21       26.00      5.69 o 
   1  -6   6       26.12       33.68      4.52 o 
   2  -6   6        2.72       -5.63      4.30 o 
   3  -6   6      627.73      628.39     14.37 o 
   4  -6   6      110.01      117.14      8.35 o 
   5  -6   6       89.08      106.15     10.10 o 
   6  -6   6      109.68      108.33     11.38 o 
   7  -6   6      105.63      135.77     16.68 o 
   8  -6   6      868.63      880.13     33.20 o 
  -9  -5   6       62.69       59.02     45.41 o 
  -8  -5   6       20.11       28.83     34.89 o 
  -7  -5   6       11.46       10.48     15.49 o 
  -6  -5   6     1228.88     1208.69     49.00 o 
  -5  -5   6       38.55       31.81     15.63 o 
  -4  -5   6       48.92       33.16     11.20 o 
  -3  -5   6      155.51      177.69     10.50 o 
  -2  -5   6     1501.33     1554.16     22.30 o 
  -1  -5   6        4.58        9.90      5.24 o 
   0  -5   6      112.85      141.34      6.59 o 
   1  -5   6      104.17       94.69      5.62 o 
   2  -5   6       25.74       29.89      3.96 o 
   3  -5   6      176.25      178.22      7.59 o 
   4  -5   6        2.62        0.80      3.32 o 
   5  -5   6       42.75       41.88      7.34 o 
   6  -5   6       26.74       20.18      8.93 o 
   7  -5   6      475.46      485.70     23.51 o 
   8  -5   6       63.35       66.05     17.07 o 
   9  -5   6       82.98      104.61     28.90 o 
  -9  -4   6      169.92      211.74     50.49 o 
  -8  -4   6        5.33       23.29     17.69 o 
  -7  -4   6       39.79       64.04     20.99 o 
  -6  -4   6       92.69      107.86     22.08 o 
  -5  -4   6     2183.79     2153.06     40.75 o 
  -4  -4   6      134.21      152.98     13.62 o 
  -3  -4   6      609.92      514.70     11.15 o 
  -2  -4   6      140.18      132.75      6.33 o 
  -1  -4   6     1824.21     1779.26     18.09 o 
   0  -4   6     6855.20     7073.70     40.36 o 
   1  -4   6      982.24      912.08     12.95 o 
   2  -4   6     4663.44     4539.27     32.79 o 
   3  -4   6      151.14      137.60      6.39 o 
   4  -4   6      322.31      309.23      9.20 o 
   5  -4   6      225.59      236.64     13.65 o 
   6  -4   6      304.01      281.23     17.30 o 
   7  -4   6       41.66       34.26      9.53 o 
   8  -4   6        7.60       42.31     12.03 o 
   9  -4   6       70.44       56.78     17.36 o 
  -9  -3   6        7.34       44.20     20.08 o 
  -8  -3   6      233.08      272.76     30.86 o 
  -7  -3   6       63.68       64.48     18.23 o 
  -6  -3   6     1950.03     1881.24     53.04 o 
  -5  -3   6        0.52        0.34      7.73 o 
  -4  -3   6       86.70       80.22      8.54 o 
  -3  -3   6       25.26       19.67      4.80 o 
  -2  -3   6     8801.94     9196.73     57.23 o 
  -1  -3   6      873.00      895.61     12.29 o 
   0  -3   6     1771.47     1796.20     17.53 o 
   1  -3   6        3.54        0.53      2.24 o 
   2  -3   6      349.09      275.26      5.96 o 
   3  -3   6      328.80      389.32      8.65 o 
   4  -3   6       18.32       32.64      5.74 o 
   5  -3   6       56.25       46.08      5.68 o 
   6  -3   6      110.45      105.61     11.33 o 
   7  -3   6      275.26      267.81     17.50 o 
   8  -3   6        3.67       18.10      9.12 o 
   9  -3   6      489.15      479.32     31.33 o 
  10  -3   6        1.59       -9.92     16.20 o 
 -10  -2   6      131.14      162.08     29.37 o 
  -9  -2   6       31.51       53.49     22.64 o 
  -8  -2   6       87.79       74.02     20.27 o 
  -7  -2   6      719.08      726.12     38.85 o 
  -6  -2   6     1190.79     1116.25     43.59 o 
  -5  -2   6       19.96        8.67     12.08 o 
  -4  -2   6      292.42      307.18     11.92 o 
  -3  -2   6      881.02      923.42     17.34 o 
  -2  -2   6     1123.80     1189.02     15.96 o 
  -1  -2   6      200.46      169.24      6.66 o 
   0  -2   6      637.47      614.84      9.71 o 
   1  -2   6     1285.26     1212.00     12.67 o 
   2  -2   6      533.24      571.62      9.10 o 
   3  -2   6     2572.72     2694.18     29.75 o 
   4  -2   6      307.41      345.19     11.54 o 
   5  -2   6      129.42      147.59      8.21 o 
   6  -2   6      577.28      581.72     19.61 o 
   7  -2   6       74.08       90.11     11.88 o 
   8  -2   6        2.07       -6.54      7.87 o 
   9  -2   6      180.31      203.67     19.04 o 
  10  -2   6        2.43        0.54     14.81 o 
  -9  -1   6        6.08        3.39     19.30 o 
  -8  -1   6      291.89      327.96     40.89 o 
  -7  -1   6       93.69       92.34     26.26 o 
  -6  -1   6     2308.09     2119.47     70.97 o 
  -5  -1   6      102.17      146.22     26.25 o 
  -4  -1   6       10.22       -0.95      6.44 o 
  -3  -1   6      163.62      177.88     11.11 o 
  -2  -1   6      740.95      750.63     12.61 o 
  -1  -1   6      216.15      213.08      6.78 o 
   0  -1   6      301.38      324.00     11.53 o 
   1  -1   6      920.90      939.76     13.48 o 
   2  -1   6     3290.34     3361.51     25.58 o 
   3  -1   6     5423.07     5290.76     46.32 o 
   4  -1   6        0.13        4.29      2.30 o 
   5  -1   6       89.61       83.11      6.56 o 
   6  -1   6     2049.32     2130.58     33.30 o 
   7  -1   6       86.56       79.04     14.83 o 
   8  -1   6      117.57      125.14     13.84 o 
   9  -1   6      390.46      437.38     30.59 o 
  10  -1   6       58.97       56.81     15.42 o 
  -9   0   6       76.88       35.45     24.36 o 
  -8   0   6      231.41      231.13     37.74 o 
  -7   0   6      150.05      146.12     28.71 o 
  -6   0   6       42.21       42.40     20.72 o 
  -5   0   6       21.18       14.05     14.33 o 
  -4   0   6      165.10      210.43     13.10 o 
  -3   0   6     1900.41     1987.10     15.28 o 
  -2   0   6      469.22      479.45     10.03 o 
  -1   0   6        1.29       -4.22      4.00 o 
   0   0   6     2511.14     2542.77     28.05 o 
   1   0   6     1213.09     1156.89     14.94 o 
   2   0   6       28.75       22.42      2.94 o 
   3   0   6      276.50      316.94      7.52 o 
   4   0   6    11919.25    11997.87     71.32 o 
   5   0   6     1741.13     1744.18     21.82 o 
   6   0   6      820.66      826.49     19.36 o 
   7   0   6       13.15        5.02      7.59 o 
   8   0   6     2797.99     2912.73     57.61 o 
   9   0   6        9.97       -1.81      8.32 o 
  10   0   6        8.05       -2.87     14.79 o 
  -9   1   6       29.43       14.07     22.90 o 
  -8   1   6        5.00      -12.70     16.75 o 
  -7   1   6      140.77      105.03     27.94 o 
  -6   1   6      442.98      483.43     40.38 o 
  -5   1   6      590.36      567.88     16.64 o 
  -4   1   6       11.23        0.87      5.59 o 
  -3   1   6        1.86       10.82      5.25 o 
  -2   1   6      750.10      763.86     10.89 o 
  -1   1   6        4.37        0.70      2.44 o 
   0   1   6       63.12       51.53      6.03 o 
   1   1   6     1399.66     1444.33     16.55 o 
   2   1   6      614.92      632.06      9.04 o 
   3   1   6     3664.92     3927.38     27.63 o 
   4   1   6     2449.86     2787.97     24.52 o 
   5   1   6      814.64      776.91     16.10 o 
   6   1   6      745.00      780.67     18.33 o 
   7   1   6      297.21      306.81     16.20 o 
   8   1   6       18.63       38.88     17.75 o 
   9   1   6      704.75      688.69     47.67 o 
  10   1   6       86.86       78.05     21.79 o 
  11   1   6      334.53      342.43     32.01 o 
  -9   2   6      446.72      388.70     92.11 o 
  -8   2   6      230.78      181.16     35.45 o 
  -7   2   6        0.45       -0.44     10.30 o 
  -6   2   6      153.56      138.29     14.68 o 
  -5   2   6     2693.46     2603.05     42.41 o 
  -4   2   6     5865.33     5869.89     45.85 o 
  -3   2   6       85.56       75.29      7.03 o 
  -2   2   6      192.34      160.77      9.01 o 
  -1   2   6        4.81       -0.22      2.14 o 
   0   2   6      501.28      494.55      8.48 o 
   1   2   6     1401.56     1448.66     16.25 o 
   2   2   6     1734.23     1795.25     21.62 o 
   3   2   6        7.08        7.43      2.44 o 
   4   2   6      190.69      225.43      7.85 o 
   5   2   6       70.99       98.48      7.43 o 
   6   2   6      120.77      132.58     10.19 o 
   7   2   6      163.05      166.55     11.83 o 
   8   2   6      405.05      421.77     31.06 o 
   9   2   6      194.87      211.78     26.44 o 
  10   2   6      122.92      131.66     24.25 o 
  11   2   6       23.94       44.69     13.10 o 
  -9   3   6        7.49       11.19     22.70 o 
  -8   3   6       24.48       30.96     22.97 o 
  -7   3   6      248.16      241.20     28.82 o 
  -6   3   6     1149.11     1083.97     32.80 o 
  -5   3   6     2362.04     2349.92     37.50 o 
  -4   3   6       71.79       81.59      8.29 o 
  -3   3   6     1656.56     1657.47     19.65 o 
  -2   3   6     1065.47      985.18     16.17 o 
  -1   3   6      480.20      470.27      8.96 o 
   0   3   6      292.91      327.83     11.15 o 
   1   3   6     1273.34     1379.29     15.71 o 
   2   3   6      508.35      626.45     14.24 o 
   3   3   6      810.43      789.84     14.63 o 
   4   3   6       94.36      110.85      6.75 o 
   5   3   6     1304.97     1355.15     22.16 o 
   6   3   6      722.98      738.41     17.65 o 
   7   3   6      215.03      223.49     15.69 o 
   8   3   6      242.31      244.90     14.86 o 
   9   3   6      351.58      344.15     26.76 o 
  10   3   6       13.91       12.82      9.15 o 
  11   3   6       16.32       61.59     32.42 o 
  -8   4   6      212.19      155.59     36.18 o 
  -7   4   6     1234.56     1218.75     61.36 o 
  -6   4   6       79.26       90.82     12.34 o 
  -5   4   6     2038.55     2017.35     28.20 o 
  -4   4   6      425.47      376.10     15.13 o 
  -3   4   6       48.93       54.91      5.89 o 
  -2   4   6        0.11       -0.81      2.86 o 
  -1   4   6      691.12      693.24     11.54 o 
   0   4   6      373.40      409.86      8.43 o 
   1   4   6       83.80       89.39      5.96 o 
   2   4   6      851.66      959.61     17.48 o 
   3   4   6     2846.23     3110.25     30.13 o 
   4   4   6       83.78       85.05      6.64 o 
   5   4   6      908.21      900.53     16.58 o 
   6   4   6      911.16      888.71     19.32 o 
   7   4   6     3388.44     3474.77     47.52 o 
   8   4   6      111.38      113.60     11.27 o 
   9   4   6      386.09      406.34     18.15 o 
  10   4   6       96.52       93.82     18.23 o 
  -8   5   6        0.02      -10.92     34.38 o 
  -7   5   6      192.86      185.03     37.92 o 
  -6   5   6       44.60       38.69     13.86 o 
  -5   5   6       27.23       27.93      7.53 o 
  -4   5   6      177.44      178.19     11.28 o 
  -3   5   6      499.96      491.90     14.50 o 
  -2   5   6      279.02      276.95      9.47 o 
  -1   5   6        0.26        2.05      2.88 o 
   0   5   6      288.73      313.14      8.70 o 
   1   5   6      719.86      693.02     13.39 o 
   2   5   6      271.96      252.71      8.64 o 
   3   5   6      844.69      779.66     15.94 o 
   4   5   6      801.15      795.44     17.95 o 
   5   5   6     5012.61     4918.39     44.50 o 
   6   5   6      118.58      122.08      9.39 o 
   7   5   6      155.66      138.25     10.45 o 
   8   5   6      114.19      124.17     11.16 o 
   9   5   6      230.74      271.64     15.26 o 
  10   5   6       16.88       34.07     11.75 o 
  -7   6   6       88.26       70.80     19.71 o 
  -6   6   6      132.28      143.86     16.51 o 
  -5   6   6        1.97        7.62      7.63 o 
  -4   6   6       47.55       38.57      8.55 o 
  -3   6   6      461.58      467.08     13.88 o 
  -2   6   6      544.14      523.03     12.86 o 
  -1   6   6      297.26      289.55      9.92 o 
   0   6   6     3087.87     2940.10     26.44 o 
   1   6   6      605.03      558.53     12.73 o 
   2   6   6      219.58      210.31      9.59 o 
   3   6   6        0.10        2.07      3.11 o 
   4   6   6     2802.43     2751.45     35.14 o 
   5   6   6     3099.19     2895.92     37.38 o 
   6   6   6      203.35      204.81     12.34 o 
   7   6   6        3.21       -1.52      6.75 o 
   8   6   6        4.74        9.02      8.54 o 
   9   6   6      210.94      261.19     24.77 o 
  10   6   6       13.44       26.59     11.44 o 
  -6   7   6       32.45       12.29     13.57 o 
  -5   7   6      538.37      554.36     20.45 o 
  -4   7   6       78.81       79.79     12.90 o 
  -3   7   6     1153.04     1168.99     22.92 o 
  -2   7   6      288.61      277.77     12.31 o 
  -1   7   6        2.87       10.00      4.25 o 
   0   7   6       44.50       45.61      5.82 o 
   1   7   6     1038.42      999.00     19.51 o 
   2   7   6      662.69      654.96     17.46 o 
   3   7   6      204.11      192.05     13.59 o 
   4   7   6        2.46        3.23      4.73 o 
   5   7   6     3007.04     2896.47     63.06 o 
   6   7   6        0.85       -1.53      7.16 o 
   7   7   6       91.30       96.95     15.23 o 
   8   7   6        8.21       -9.75     12.12 o 
   9   7   6       95.08       90.54     17.32 o 
  10   7   6       22.76       59.26     22.23 o 
  -5   8   6      293.50      323.68     22.40 o 
  -4   8   6      202.00      221.12     15.20 o 
  -3   8   6      376.65      360.93     31.74 o 
  -2   8   6       73.77       70.89      9.96 o 
  -1   8   6       77.03       79.45      8.46 o 
   0   8   6      385.34      416.50     14.85 o 
   1   8   6       89.12      102.72      9.73 o 
   2   8   6       35.35       35.63      9.28 o 
   3   8   6      657.20      621.41     25.29 o 
   4   8   6        1.24       -6.64      4.59 o 
   5   8   6        0.18       10.33      6.41 o 
   6   8   6       33.59       40.60     20.87 o 
   7   8   6        2.59       19.11     19.58 o 
   8   8   6        7.79      -16.18     14.41 o 
   9   8   6       68.29       49.71     58.01 o 
  -4   9   6        7.78       22.23     13.66 o 
  -3   9   6      216.73      227.50     20.27 o 
  -2   9   6        3.32        4.12      7.86 o 
  -1   9   6       21.91       18.52      8.55 o 
   0   9   6       47.87       51.93      8.63 o 
   1   9   6       26.24       29.27      8.28 o 
   2   9   6      134.38      117.98     14.70 o 
   3   9   6       46.73       33.33     10.32 o 
   4   9   6      554.05      516.76     25.11 o 
   5   9   6      115.45      116.68     16.47 o 
   6   9   6     1219.73     1239.62     42.33 o 
   7   9   6      201.80      180.92     31.11 o 
   8   9   6       61.80       55.56     17.17 o 
  -3  10   6      149.29      140.30     19.91 o 
  -2  10   6       99.62       80.06     13.61 o 
  -1  10   6       87.10       84.93     15.48 o 
   0  10   6      153.17      178.55     14.64 o 
   1  10   6        6.45       16.00      8.89 o 
   2  10   6        0.59        9.31      8.18 o 
   3  10   6     1508.49     1428.79     46.52 o 
   4  10   6       43.34       41.36     12.49 o 
   5  10   6      174.09      174.20     21.03 o 
   6  10   6      230.67      237.50     25.32 o 
   7  10   6     1466.11     1426.91     48.52 o 
  -1  11   6       22.88       52.61     22.28 o 
   0  11   6      710.64      729.50     37.49 o 
   1  11   6      392.85      367.54     22.49 o 
   2  11   6      495.35      430.62     31.08 o 
   3  11   6        1.73      -13.10     11.15 o 
   4  11   6       84.67      122.90     23.29 o 
   5  11   6      255.50      303.28     36.62 o 
   6  11   6      163.59      218.80     24.73 o 
  -4 -11   7        2.41        4.98     22.12 o 
  -3 -11   7        0.60       17.95     20.91 o 
  -2 -11   7      258.52      286.22     28.20 o 
  -1 -11   7       79.57       91.92     18.37 o 
   0 -11   7        1.03      -11.19     11.19 o 
   1 -11   7        4.10       -5.83     13.14 o 
  -6 -10   7       37.49        9.09     23.85 o 
  -5 -10   7       59.27       79.70     31.23 o 
  -4 -10   7       29.25       45.58     25.96 o 
  -3 -10   7        1.01       19.60     21.83 o 
  -2 -10   7       95.07      105.12     15.99 o 
  -1 -10   7       36.46       35.43     16.76 o 
   0 -10   7      572.77      578.42     25.23 o 
   1 -10   7        2.42       15.65     10.14 o 
   2 -10   7       23.25       18.48     10.57 o 
   3 -10   7       24.86       37.10     11.19 o 
   4 -10   7      331.28      332.36     21.02 o 
  -7  -9   7       16.82        1.01     44.10 o 
  -6  -9   7        7.95       -8.08     19.90 o 
  -5  -9   7       50.40       41.39     25.39 o 
  -4  -9   7       18.75      -16.82     19.28 o 
  -3  -9   7      581.00      616.48     51.71 o 
  -2  -9   7      251.25      254.94     25.74 o 
  -1  -9   7      788.64      761.53     25.45 o 
   0  -9   7       85.54       62.66     11.30 o 
   1  -9   7        0.06       -2.75      7.38 o 
   2  -9   7       55.67       68.30     12.39 o 
   3  -9   7      654.80      675.27     24.23 o 
   4  -9   7      123.88      119.92     16.93 o 
   5  -9   7       15.54       30.80      9.28 o 
  -8  -8   7      211.37      276.24     72.97 o 
  -7  -8   7       38.06       27.08     42.66 o 
  -6  -8   7       58.32       49.22     23.47 o 
  -5  -8   7      654.10      579.17     47.62 o 
  -4  -8   7      273.25      328.75     40.06 o 
  -3  -8   7      262.55      256.67     35.22 o 
  -2  -8   7       18.38        4.77      8.05 o 
  -1  -8   7      182.66      208.60     12.65 o 
   0  -8   7     1035.89     1028.33     25.00 o 
   1  -8   7        9.52       -9.14      7.60 o 
   2  -8   7      104.63      104.05     11.28 o 
   3  -8   7      112.98      122.95     12.54 o 
   4  -8   7     1412.95     1409.99     38.56 o 
   5  -8   7       36.13       44.16      8.72 o 
   6  -8   7        0.90       -7.84      9.34 o 
  -8  -7   7        6.18       26.83     43.48 o 
  -7  -7   7       15.85       38.71     39.52 o 
  -6  -7   7      341.71      345.01     35.39 o 
  -5  -7   7        9.39       24.63     18.33 o 
  -4  -7   7      302.23      313.62     35.48 o 
  -3  -7   7      885.62      842.04     30.45 o 
  -2  -7   7      528.37      491.88     21.79 o 
  -1  -7   7       72.77       67.25      9.41 o 
   0  -7   7        2.10        9.63      5.92 o 
   1  -7   7       21.90       31.15      7.15 o 
   2  -7   7       84.21       89.19      9.57 o 
   3  -7   7     1146.65     1143.03     23.93 o 
   4  -7   7       58.45       50.70      7.11 o 
   5  -7   7      336.07      361.66     17.49 o 
   6  -7   7       11.63       12.53     10.02 o 
   7  -7   7      200.09      238.32     21.28 o 
  -9  -6   7       72.64       56.85     45.82 o 
  -8  -6   7      203.82      205.57     59.27 o 
  -7  -6   7      769.47      816.24     88.04 o 
  -6  -6   7     1883.98     1798.84    113.27 o 
  -5  -6   7     2142.45     2006.18     65.35 o 
  -4  -6   7     2281.27     2222.42     69.07 o 
  -3  -6   7       87.70       89.57     10.98 o 
  -2  -6   7     1800.79     1796.57     33.44 o 
  -1  -6   7      275.57      299.07     10.87 o 
   0  -6   7      160.41      180.93      9.03 o 
   1  -6   7       99.20      119.49      6.92 o 
   2  -6   7      186.45      188.01      7.85 o 
   3  -6   7      896.16      871.93     16.75 o 
   4  -6   7      204.31      198.77     10.51 o 
   5  -6   7      907.36      935.47     22.66 o 
   6  -6   7       72.46       70.20     10.02 o 
   7  -6   7      338.83      401.83     22.23 o 
   8  -6   7        0.29        4.32      7.29 o 
  -9  -5   7        3.39       24.72     42.71 o 
  -8  -5   7      286.57      264.48     64.87 o 
  -7  -5   7       11.69       -3.19     17.96 o 
  -6  -5   7     1702.46     1677.73     61.50 o 
  -5  -5   7       77.30       71.91     13.76 o 
  -4  -5   7       23.56       11.15     10.36 o 
  -3  -5   7        4.56        1.42      5.32 o 
  -2  -5   7      384.86      345.34     16.27 o 
  -1  -5   7       22.88       11.78      4.54 o 
   0  -5   7        2.32       -0.93      2.86 o 
   1  -5   7      547.38      489.07     10.67 o 
   2  -5   7     1579.55     1474.64     16.12 o 
   3  -5   7       81.37       79.15      5.83 o 
   4  -5   7      187.36      196.86      9.45 o 
   5  -5   7      108.97       98.97      9.86 o 
   6  -5   7     1016.45     1029.35     26.31 o 
   7  -5   7       16.89       14.82      7.95 o 
   8  -5   7       17.28       22.35     15.44 o 
   9  -5   7        0.26        6.31      9.86 o 
  -9  -4   7       13.41       27.87     26.39 o 
  -8  -4   7      375.86      437.08     41.53 o 
  -7  -4   7       14.04        4.15     17.42 o 
  -6  -4   7        1.90       28.26     17.19 o 
  -5  -4   7      756.63      748.14     26.28 o 
  -4  -4   7      262.38      266.89     17.62 o 
  -3  -4   7        6.89        3.25      4.25 o 
  -2  -4   7      121.52      155.21      6.06 o 
  -1  -4   7       50.23       43.72      4.56 o 
   0  -4   7       17.05       20.79      3.95 o 
   1  -4   7       31.41       60.47      4.80 o 
   2  -4   7     1826.01     1904.76     16.69 o 
   3  -4   7        0.02       -3.71      3.24 o 
   4  -4   7       41.37       44.42      5.81 o 
   5  -4   7     1105.92     1072.78     21.74 o 
   6  -4   7      246.02      230.12     15.37 o 
   7  -4   7      620.78      635.04     21.52 o 
   8  -4   7       54.27       86.66     15.66 o 
   9  -4   7      443.07      400.23     28.42 o 
  -9  -3   7       18.16       39.25     37.67 o 
  -8  -3   7        0.16        3.25     28.13 o 
  -7  -3   7      511.19      522.64     34.21 o 
  -6  -3   7      362.25      370.10     28.96 o 
  -5  -3   7      481.47      491.62     21.36 o 
  -4  -3   7        6.99        2.56      5.69 o 
  -3  -3   7     2850.49     2765.04     30.53 o 
  -2  -3   7     1912.63     1825.66     18.89 o 
  -1  -3   7     3410.48     3286.63     25.33 o 
   0  -3   7        0.31        3.10      2.99 o 
   1  -3   7      170.82      223.79      7.13 o 
   2  -3   7     1314.05     1342.00     14.02 o 
   3  -3   7     5031.07     5083.50     34.80 o 
   4  -3   7        7.14        2.03      2.96 o 
   5  -3   7      381.93      363.59     14.46 o 
   6  -3   7      514.48      512.15     17.82 o 
   7  -3   7       31.16       25.29      7.01 o 
   8  -3   7       28.45       24.39      9.27 o 
   9  -3   7      269.48      245.72     21.92 o 
  10  -3   7       19.89       15.54     10.42 o 
  -9  -2   7       37.36       34.83     24.65 o 
  -8  -2   7      266.73      260.75     31.33 o 
  -7  -2   7      143.34      150.33     24.29 o 
  -6  -2   7     1318.48     1223.55     49.47 o 
  -5  -2   7      705.23      663.89     40.88 o 
  -4  -2   7     2899.13     2786.63     32.96 o 
  -3  -2   7     1461.55     1447.30     22.61 o 
  -2  -2   7      605.58      650.02     13.31 o 
  -1  -2   7       66.51       59.87      4.32 o 
   0  -2   7     4709.30     4442.69     32.03 o 
   1  -2   7     2801.18     2685.76     35.54 o 
   2  -2   7      530.24      562.14     10.54 o 
   3  -2   7        4.42        9.42      3.11 o 
   4  -2   7      870.61      829.12     15.88 o 
   5  -2   7      851.56      868.87     20.05 o 
   6  -2   7       25.86       28.32      6.43 o 
   7  -2   7      697.99      727.36     29.98 o 
   8  -2   7       75.07       65.59     11.81 o 
   9  -2   7        9.37       13.06      9.18 o 
  10  -2   7       11.14       12.48      9.78 o 
  -9  -1   7      621.64      570.88     51.71 o 
  -8  -1   7        8.15        8.64     18.66 o 
  -7  -1   7       49.52       32.77     20.11 o 
  -6  -1   7      929.86      875.04     49.97 o 
  -5  -1   7     1139.32     1153.77     51.65 o 
  -4  -1   7       27.54       40.92      9.06 o 
  -3  -1   7     1739.81     1816.09     31.02 o 
  -2  -1   7      831.45      837.67     17.11 o 
  -1  -1   7      263.25      294.70     11.92 o 
   0  -1   7        9.99        7.34      3.47 o 
   1  -1   7     1564.10     1525.53     16.45 o 
   2  -1   7      808.74      843.48      9.90 o 
   3  -1   7     3137.75     3219.49     31.14 o 
   4  -1   7      591.92      576.64     14.99 o 
   5  -1   7      235.65      249.55      8.63 o 
   6  -1   7      348.61      362.56     15.88 o 
   7  -1   7      219.17      235.81     27.08 o 
   8  -1   7      432.60      477.03     27.27 o 
   9  -1   7       11.75       -0.17      9.86 o 
  10  -1   7      662.59      640.17     30.29 o 
  -9   0   7        4.25       -6.40     21.77 o 
  -8   0   7      281.11      347.49     45.10 o 
  -7   0   7      215.51      176.21     30.82 o 
  -6   0   7      223.21      234.90     33.77 o 
  -5   0   7        4.08      -23.38     14.90 o 
  -4   0   7       96.01      127.70     10.65 o 
  -3   0   7     1288.28     1307.35     17.75 o 
  -2   0   7      256.85      324.30     10.15 o 
  -1   0   7      169.17      174.47      9.65 o 
   0   0   7       94.88       87.00      7.51 o 
   1   0   7     9160.88     9084.29     71.30 o 
   2   0   7      324.81      354.45      8.02 o 
   3   0   7       34.12       28.87      2.89 o 
   4   0   7      349.68      384.35     10.43 o 
   5   0   7      373.13      374.22     10.97 o 
   6   0   7        3.69        8.91      4.08 o 
   7   0   7      502.97      507.24     18.67 o 
   8   0   7       48.58       50.92     12.21 o 
   9   0   7      121.91      138.72     16.76 o 
  10   0   7      235.88      198.77     26.49 o 
  -9   1   7       64.57       69.81     29.37 o 
  -8   1   7      206.54      213.44     37.53 o 
  -7   1   7      123.30      131.88     31.80 o 
  -6   1   7        0.22       -2.86     15.39 o 
  -5   1   7      317.48      341.66     21.80 o 
  -4   1   7       74.92       82.02      9.54 o 
  -3   1   7       30.05       32.49      7.39 o 
  -2   1   7        8.97       30.50      4.99 o 
  -1   1   7       18.10       23.63      4.37 o 
   0   1   7        1.31        1.63      2.44 o 
   1   1   7       73.38       95.17      5.78 o 
   2   1   7    17630.01    18272.77    106.48 o 
   3   1   7      601.48      588.45      9.13 o 
   4   1   7      569.66      586.90     10.78 o 
   5   1   7      675.77      675.54     15.25 o 
   6   1   7     1980.15     1938.39     28.11 o 
   7   1   7      171.01      164.94     14.48 o 
   8   1   7        5.48       26.51      9.66 o 
   9   1   7       12.15       10.22      7.89 o 
  10   1   7      148.23      181.15     22.72 o 
  11   1   7       66.87       20.44     24.34 o 
  -9   2   7       26.75       45.72     58.01 o 
  -8   2   7       97.43       93.74     28.66 o 
  -7   2   7        6.90       -8.29     21.80 o 
  -6   2   7        0.01        7.09      9.49 o 
  -5   2   7       45.18       48.34      8.75 o 
  -4   2   7      105.66      123.88      8.54 o 
  -3   2   7       26.86       29.98      5.96 o 
  -2   2   7       88.58      110.63      6.50 o 
  -1   2   7      209.26      226.99      7.39 o 
   0   2   7      112.79      156.86      5.76 o 
   1   2   7     1322.50     1374.63     12.84 o 
   2   2   7     6234.49     6546.20     44.75 o 
   3   2   7     2649.46     2500.33     25.46 o 
   4   2   7     1779.40     1799.46     21.38 o 
   5   2   7     1352.44     1385.57     21.71 o 
   6   2   7      185.95      199.64     12.15 o 
   7   2   7     2691.85     2613.49     36.97 o 
   8   2   7      693.61      730.70     30.02 o 
   9   2   7      803.93      835.63     36.24 o 
  10   2   7      121.79      131.27     36.22 o 
  11   2   7       82.82       77.77     16.91 o 
  -8   3   7       83.51       56.97     37.47 o 
  -7   3   7      679.93      651.51     45.66 o 
  -6   3   7     1753.90     1670.76     41.26 o 
  -5   3   7      668.55      656.10     21.15 o 
  -4   3   7      351.21      349.07     14.18 o 
  -3   3   7      272.53      285.11     12.62 o 
  -2   3   7       44.98       66.80      6.24 o 
  -1   3   7        0.76        2.33      2.63 o 
   0   3   7     1427.79     1486.40     15.83 o 
   1   3   7      343.58      371.34      8.72 o 
   2   3   7     5372.11     5577.11     49.26 o 
   3   3   7      446.92      444.14     11.11 o 
   4   3   7      193.12      211.62      8.19 o 
   5   3   7      188.08      209.43     15.40 o 
   6   3   7     2562.55     2500.69     32.88 o 
   7   3   7      340.24      344.00     17.87 o 
   8   3   7       22.38       20.30      6.42 o 
   9   3   7        3.17        4.98      6.27 o 
  10   3   7      754.72      739.08     35.91 o 
  11   3   7        1.48       -1.22     11.97 o 
  -8   4   7      694.67      662.61     56.70 o 
  -7   4   7      767.95      668.11     53.14 o 
  -6   4   7       44.28       47.81     10.58 o 
  -5   4   7      217.52      213.18     12.28 o 
  -4   4   7      201.88      199.15     12.62 o 
  -3   4   7       37.14       40.40      5.84 o 
  -2   4   7      162.12      191.05      9.16 o 
  -1   4   7       92.18      102.65      6.39 o 
   0   4   7       40.84       31.87      3.88 o 
   1   4   7      445.49      364.67      9.74 o 
   2   4   7      392.84      392.46     10.97 o 
   3   4   7     1395.55     1482.36     22.60 o 
   4   4   7      251.44      268.09     10.02 o 
   5   4   7      496.12      507.78     13.03 o 
   6   4   7      478.75      432.18     14.33 o 
   7   4   7     1450.53     1362.00     26.67 o 
   8   4   7       35.09       32.97      7.07 o 
   9   4   7       73.74       67.56     14.21 o 
  10   4   7      141.86      146.00     19.30 o 
  -7   5   7      385.62      358.30     30.01 o 
  -6   5   7       76.13       61.32     13.26 o 
  -5   5   7        8.73        3.55      6.67 o 
  -4   5   7        2.30      -16.49      8.60 o 
  -3   5   7      427.70      424.94     14.19 o 
  -2   5   7        0.01        5.37      3.55 o 
  -1   5   7      184.95      210.25      8.78 o 
   0   5   7       95.20       98.52      6.06 o 
   1   5   7     1177.49     1252.11     16.84 o 
   2   5   7      778.92      796.86     13.53 o 
   3   5   7     1280.19     1283.61     24.50 o 
   4   5   7     1754.01     1716.32     26.68 o 
   5   5   7     1620.19     1519.04     26.46 o 
   6   5   7      869.15      805.92     19.22 o 
   7   5   7     1488.07     1501.33     26.78 o 
   8   5   7       14.64       33.28      8.30 o 
   9   5   7      893.11      833.72     25.98 o 
  10   5   7      465.94      472.78     27.89 o 
  -7   6   7      112.74      103.51     22.05 o 
  -6   6   7       20.80      -10.20     15.12 o 
  -5   6   7      355.01      366.40     17.05 o 
  -4   6   7        0.45       -7.74      7.17 o 
  -3   6   7     1295.03     1291.49     21.35 o 
  -2   6   7       73.34       69.42      6.60 o 
  -1   6   7       44.39       37.53      5.46 o 
   0   6   7       13.01       11.86      4.00 o 
   1   6   7      110.43      110.18      7.81 o 
   2   6   7      487.60      459.87     12.59 o 
   3   6   7      176.36      184.45     11.36 o 
   4   6   7      165.01      155.90     11.13 o 
   5   6   7       54.51       68.33      8.19 o 
   6   6   7       36.36       56.34      8.41 o 
   7   6   7      494.63      490.51     23.37 o 
   8   6   7      168.33      191.66     20.70 o 
   9   6   7      195.53      201.79     24.65 o 
  10   6   7      295.33      281.87     33.93 o 
  -6   7   7       69.18       58.65     16.15 o 
  -5   7   7      144.12      142.32     14.31 o 
  -4   7   7      126.90      126.74     12.69 o 
  -3   7   7        5.69       -0.82      7.12 o 
  -2   7   7      484.61      467.32     15.66 o 
  -1   7   7       85.36       85.97      7.71 o 
   0   7   7      172.15      172.38      8.86 o 
   1   7   7       68.67       56.67      7.16 o 
   2   7   7     2602.77     2507.54     40.41 o 
   3   7   7     1407.52     1337.69     26.88 o 
   4   7   7      479.49      479.65     22.92 o 
   5   7   7       10.18       -0.62      7.85 o 
   6   7   7      217.13      201.47     24.63 o 
   7   7   7      165.83      184.32     24.86 o 
   8   7   7      298.50      345.46     48.74 o 
   9   7   7       61.29       61.14     16.02 o 
  10   7   7       27.72       56.43     19.45 o 
  -5   8   7      207.72      204.53     17.82 o 
  -4   8   7       67.99       48.60     10.75 o 
  -3   8   7      162.56      160.65     14.04 o 
  -2   8   7      222.96      237.84     13.36 o 
  -1   8   7      799.28      791.79     21.31 o 
   0   8   7     1502.85     1532.59     31.51 o 
   1   8   7      919.38      897.52     23.37 o 
   2   8   7      154.27      157.62     14.06 o 
   3   8   7     1021.45     1014.26     30.92 o 
   4   8   7      653.05      655.32     28.42 o 
   5   8   7       46.35       47.66     12.84 o 
   6   8   7        1.20       -9.27      7.45 o 
   7   8   7       43.28       12.89     11.02 o 
   8   8   7       20.75       24.48     20.04 o 
   9   8   7       36.15       47.95     15.24 o 
  -4   9   7       37.32       41.98     19.03 o 
  -3   9   7      168.43      175.37     20.12 o 
  -2   9   7      301.36      289.97     21.39 o 
  -1   9   7        5.97       16.63      8.05 o 
   0   9   7       27.65       24.29      6.85 o 
   1   9   7      491.91      472.22     20.50 o 
   2   9   7       30.90       32.80      9.22 o 
   3   9   7        2.00       11.89      7.83 o 
   4   9   7      196.23      193.65     21.17 o 
   5   9   7       40.74       30.83     11.11 o 
   6   9   7       56.54       59.70     17.90 o 
   7   9   7       17.29       -1.47     14.76 o 
   8   9   7      123.01       79.54     27.92 o 
  -3  10   7        1.26       -0.02     13.32 o 
  -2  10   7        4.13       -1.90     11.16 o 
  -1  10   7        5.62        1.69     11.72 o 
   0  10   7      290.32      318.26     23.13 o 
   1  10   7        3.36        7.24      9.13 o 
   2  10   7        0.49       -9.20      8.26 o 
   3  10   7       39.88       60.67     14.31 o 
   4  10   7      426.72      429.85     35.03 o 
   5  10   7       91.85       94.26     16.31 o 
   6  10   7       89.91      110.55     18.05 o 
   7  10   7      118.78      153.51     20.92 o 
  -1  11   7       30.26       30.24     15.49 o 
   0  11   7       19.66       23.91     13.93 o 
   1  11   7      359.38      344.83     22.31 o 
   2  11   7      111.76       79.22     17.07 o 
   3  11   7       23.73       29.16     20.01 o 
   4  11   7       13.97        9.51     11.39 o 
   5  11   7      566.92      567.47     34.30 o 
  -3 -11   8       41.74       56.49     28.52 o 
  -2 -11   8        6.76        8.53     16.84 o 
  -1 -11   8      185.51      194.79     22.21 o 
   0 -11   8      182.64      183.66     23.10 o 
   1 -11   8       40.07       14.74     12.11 o 
  -5 -10   8      200.95      171.34     38.52 o 
  -4 -10   8       95.61       84.07     27.84 o 
  -3 -10   8      716.88      764.09     52.64 o 
  -2 -10   8       13.96       14.54     14.07 o 
  -1 -10   8       42.05       33.28     12.12 o 
   0 -10   8      575.74      596.64     24.20 o 
   1 -10   8      104.72      106.19     14.43 o 
   2 -10   8        7.49        4.37     10.16 o 
   3 -10   8      176.95      173.20     22.72 o 
  -6  -9   8       68.73       89.92     28.36 o 
  -5  -9   8       91.52      119.86     30.35 o 
  -4  -9   8       80.04       95.12     28.98 o 
  -3  -9   8      277.06      339.77     53.32 o 
  -2  -9   8      303.96      279.53     20.74 o 
  -1  -9   8       84.32       92.50     11.25 o 
   0  -9   8       49.88       26.16      9.75 o 
   1  -9   8      125.97      115.90     12.70 o 
   2  -9   8      120.50      123.06     14.22 o 
   3  -9   8       97.17       93.58     13.47 o 
   4  -9   8     1116.85     1116.43     29.95 o 
   5  -9   8      147.24      124.75     17.92 o 
  -7  -8   8      156.29      177.53     60.70 o 
  -6  -8   8      273.30      310.28     70.64 o 
  -5  -8   8       35.28       37.95     21.80 o 
  -4  -8   8      182.84      188.24     33.16 o 
  -3  -8   8      857.85      876.50     52.74 o 
  -2  -8   8       85.07       78.80     12.54 o 
  -1  -8   8        4.84       17.91      8.14 o 
   0  -8   8       78.54       78.18      9.60 o 
   1  -8   8      359.75      358.73     16.95 o 
   2  -8   8       68.17       71.54     10.37 o 
   3  -8   8      265.85      287.64     16.57 o 
   4  -8   8      289.43      283.18     17.75 o 
   5  -8   8      114.16       86.26     14.93 o 
   6  -8   8        7.42        6.04     11.78 o 
  -8  -7   8       44.11       40.65     46.11 o 
  -7  -7   8       28.88      -29.09     33.28 o 
  -6  -7   8      133.14      139.81     53.01 o 
  -5  -7   8       24.83       26.06     18.97 o 
  -4  -7   8       29.36       13.46     18.36 o 
  -3  -7   8      725.41      907.27    143.15 o 
  -2  -7   8     1246.59     1274.83     30.42 o 
  -1  -7   8      589.36      557.52     19.31 o 
   0  -7   8     1111.83     1134.57     20.58 o 
   1  -7   8        5.00        4.37      5.85 o 
   2  -7   8     1215.32     1244.71     26.33 o 
   3  -7   8      206.91      222.87     12.11 o 
   4  -7   8        0.09       -2.40      5.47 o 
   5  -7   8      234.73      230.17     15.62 o 
   6  -7   8      756.10      738.92     25.24 o 
   7  -7   8      277.49      274.91     22.19 o 
  -8  -6   8       67.35       55.42     48.52 o 
  -7  -6   8      466.50      518.87     81.11 o 
  -6  -6   8        9.78       44.19     35.92 o 
  -5  -6   8      255.35      267.72     30.84 o 
  -4  -6   8      186.13      184.11     27.26 o 
  -3  -6   8      255.83      283.96     21.95 o 
  -2  -6   8        5.69       -3.89      6.14 o 
  -1  -6   8      415.46      422.44     13.98 o 
   0  -6   8      919.03      950.44     18.22 o 
   1  -6   8       92.35       81.39      6.64 o 
   2  -6   8       12.78        8.38      4.49 o 
   3  -6   8     4677.66     4782.78     39.46 o 
   4  -6   8       14.78       10.95      4.93 o 
   5  -6   8      527.57      572.03     19.59 o 
   6  -6   8      129.88      106.20     15.84 o 
   7  -6   8      102.91       59.16     14.36 o 
   8  -6   8       58.53       55.43     13.28 o 
  -9  -5   8      124.16      155.54     61.80 o 
  -8  -5   8     1254.24     1179.64    100.95 o 
  -7  -5   8      456.63      434.68     60.36 o 
  -6  -5   8      690.87      662.67     40.49 o 
  -5  -5   8      165.44      201.13     19.31 o 
  -4  -5   8     1475.88     1471.21     39.36 o 
  -3  -5   8       10.67        9.16      5.99 o 
  -2  -5   8      904.24      892.07     20.79 o 
  -1  -5   8      778.31      779.53     13.92 o 
   0  -5   8      691.99      675.19     13.68 o 
   1  -5   8      293.98      296.99      9.39 o 
   2  -5   8        5.94        0.01      3.11 o 
   3  -5   8      855.98      860.69     15.95 o 
   4  -5   8       68.83       53.49      6.13 o 
   5  -5   8       17.52       18.18      6.33 o 
   6  -5   8        9.17       19.29      7.42 o 
   7  -5   8      199.70      161.93     14.15 o 
   8  -5   8        3.18        4.06      9.46 o 
  -9  -4   8      121.01      140.20     30.03 o 
  -8  -4   8      772.86      777.75    150.58 o 
  -7  -4   8      273.06      299.72     36.67 o 
  -6  -4   8        9.38       -3.92     14.35 o 
  -5  -4   8       17.29       23.46     10.91 o 
  -4  -4   8      421.13      383.99     20.93 o 
  -3  -4   8      476.37      474.62     16.36 o 
  -2  -4   8       99.79      105.99      6.18 o 
  -1  -4   8     1290.23     1229.77     16.38 o 
   0  -4   8      202.05      207.34      8.07 o 
   1  -4   8       66.94       66.56      5.36 o 
   2  -4   8        6.79        7.79      3.37 o 
   3  -4   8      269.15      307.08      9.57 o 
   4  -4   8     2791.04     2722.50     32.75 o 
   5  -4   8      190.21      199.64     12.31 o 
   6  -4   8       58.26       64.55     10.15 o 
   7  -4   8        2.79        8.43      5.24 o 
   8  -4   8      392.93      403.37     20.67 o 
   9  -4   8        0.12        1.24      8.10 o 
  -9  -3   8       14.14       16.69     26.28 o 
  -8  -3   8       22.10       21.44     19.32 o 
  -7  -3   8      287.82      291.18     30.47 o 
  -6  -3   8      303.64      301.96     29.18 o 
  -5  -3   8      139.49      135.66     20.14 o 
  -4  -3   8      110.42      129.59     10.54 o 
  -3  -3   8       12.61       16.31      5.67 o 
  -2  -3   8      339.43      380.82     12.20 o 
  -1  -3   8       51.93       69.65      5.41 o 
   0  -3   8     1337.36     1340.09     16.45 o 
   1  -3   8      247.26      345.26      9.29 o 
   2  -3   8      133.38      110.21      5.20 o 
   3  -3   8       96.40       83.72      5.83 o 
   4  -3   8      743.77      704.39     15.99 o 
   5  -3   8      154.84      137.71     11.27 o 
   6  -3   8      211.41      220.60     14.73 o 
   7  -3   8      262.12      268.78     16.88 o 
   8  -3   8        9.98       13.58      5.93 o 
   9  -3   8      357.31      360.79     26.11 o 
  -9  -2   8       69.23       62.55     22.69 o 
  -8  -2   8        1.27       -7.80     15.08 o 
  -7  -2   8      323.61      363.06     34.00 o 
  -6  -2   8      604.75      542.15     34.69 o 
  -5  -2   8       53.85       48.67     16.66 o 
  -4  -2   8     1939.75     1972.91     28.46 o 
  -3  -2   8     1280.44     1201.64     21.58 o 
  -2  -2   8     1510.54     1529.10     20.67 o 
  -1  -2   8      431.31      502.86     11.52 o 
   0  -2   8       50.95       45.37      5.11 o 
   1  -2   8      520.28      501.90     10.92 o 
   2  -2   8      297.45      339.35      9.26 o 
   3  -2   8      324.98      317.48     10.42 o 
   4  -2   8     1723.43     1820.94     26.70 o 
   5  -2   8      184.76      171.76     11.72 o 
   6  -2   8      381.14      378.56     15.11 o 
   7  -2   8      616.61      620.24     20.33 o 
   8  -2   8      618.07      601.89     23.01 o 
   9  -2   8      251.05      248.59     18.77 o 
  10  -2   8       73.62       33.46     17.38 o 
  -9  -1   8        2.42        1.46     17.18 o 
  -8  -1   8        0.69        1.55     18.07 o 
  -7  -1   8      128.31      108.76     27.89 o 
  -6  -1   8     1906.48     1842.94     78.17 o 
  -5  -1   8       97.76      119.98     20.80 o 
  -4  -1   8       39.57       45.44      9.73 o 
  -3  -1   8        5.49       10.59      6.24 o 
  -2  -1   8     3807.44     3595.14     29.71 o 
  -1  -1   8      637.83      567.87     14.93 o 
   0  -1   8      583.64      626.36     14.79 o 
   1  -1   8        2.27        6.35      3.00 o 
   2  -1   8     6297.48     6545.42     37.53 o 
   3  -1   8      390.04      443.33     11.61 o 
   4  -1   8      152.01      125.46      8.99 o 
   5  -1   8      409.13      418.72     14.41 o 
   6  -1   8        9.71       10.80      3.88 o 
   7  -1   8       74.26       65.36      9.44 o 
   8  -1   8       22.76       25.80     11.16 o 
   9  -1   8       18.05       12.79      7.32 o 
  10  -1   8        9.19       24.21     12.46 o 
  -9   0   8        8.15        3.88     20.58 o 
  -8   0   8        0.76       10.89     20.66 o 
  -7   0   8        1.09        2.58     24.49 o 
  -6   0   8        0.08       -3.74     15.67 o 
  -5   0   8      202.35      180.92     17.31 o 
  -4   0   8      167.73      197.31     14.96 o 
  -3   0   8      102.14       82.57      7.13 o 
  -2   0   8      723.12      839.26     14.79 o 
  -1   0   8     2100.93     1976.09     25.90 o 
   0   0   8     1142.48     1171.11     18.91 o 
   1   0   8     4319.84     4437.17     39.11 o 
   2   0   8        0.60        0.93      1.90 o 
   3   0   8       22.54       17.62      2.72 o 
   4   0   8       65.83      104.30      5.10 o 
   5   0   8     1608.94     1684.32     22.52 o 
   6   0   8      524.12      510.99     14.94 o 
   7   0   8        0.64        7.74      4.83 o 
   8   0   8      361.19      360.13     18.64 o 
   9   0   8      532.87      615.86     30.47 o 
  10   0   8        5.58       19.75     10.13 o 
  -9   1   8       23.89       39.86     25.44 o 
  -8   1   8      142.34      105.52     29.95 o 
  -7   1   8       83.83       86.17     26.44 o 
  -6   1   8      100.82      104.25     27.25 o 
  -5   1   8      475.70      503.75     25.17 o 
  -4   1   8       99.52       91.67      7.62 o 
  -3   1   8       61.27       59.80      9.64 o 
  -2   1   8       24.63       20.47      5.67 o 
  -1   1   8     5948.03     5847.66     52.54 o 
   0   1   8      539.69      559.52     14.63 o 
   1   1   8       11.08        6.72      3.60 o 
   2   1   8      114.34      134.18      6.22 o 
   3   1   8       58.99       85.54      4.36 o 
   4   1   8       31.31       38.46      3.79 o 
   5   1   8       30.68       50.33      5.53 o 
   6   1   8        6.73       12.70      3.96 o 
   7   1   8      129.86      124.04     15.77 o 
   8   1   8       34.78       25.74      9.97 o 
   9   1   8      161.65      151.92     19.09 o 
  -8   2   8       18.19       -1.54     23.12 o 
  -7   2   8       74.88       54.15     21.05 o 
  -6   2   8      163.96      158.90     31.73 o 
  -5   2   8        1.94        2.83      5.58 o 
  -4   2   8      131.88      132.27      9.38 o 
  -3   2   8       25.21       21.17      4.71 o 
  -2   2   8       25.07       22.45      5.58 o 
  -1   2   8      106.76      139.28      7.43 o 
   0   2   8    14121.10    14176.00    109.59 o 
   1   2   8       80.50       73.72      5.29 o 
   2   2   8        0.59       -1.08      3.05 o 
   3   2   8        3.89        1.49      2.31 o 
   4   2   8     4514.69     4628.71     37.48 o 
   5   2   8      398.84      428.76     16.02 o 
   6   2   8       48.10       44.91      6.84 o 
   7   2   8       42.14       38.49      7.23 o 
   8   2   8      176.39      197.49     15.22 o 
   9   2   8        2.57        5.51     10.87 o 
  10   2   8      481.84      462.13     30.21 o 
  -8   3   8        8.14      100.45     30.05 o 
  -7   3   8       82.13       79.74     20.32 o 
  -6   3   8       79.46       83.99     13.83 o 
  -5   3   8       39.81       36.74      8.66 o 
  -4   3   8      491.47      468.89     16.03 o 
  -3   3   8        5.32       -1.52      4.24 o 
  -2   3   8      321.70      316.26     10.68 o 
  -1   3   8      683.23      631.60     12.35 o 
   0   3   8      749.56      752.85     11.59 o 
   1   3   8     1629.35     1492.54     15.71 o 
   2   3   8      241.38      232.24      8.41 o 
   3   3   8     3679.37     4025.11     60.18 o 
   4   3   8        0.08       -4.91      2.46 o 
   5   3   8     1535.02     1428.76     23.41 o 
   6   3   8       22.81       25.42      5.79 o 
   7   3   8     2151.34     2067.26     41.64 o 
   8   3   8        0.33        2.58      5.27 o 
   9   3   8      355.89      371.17     22.22 o 
  10   3   8        5.53       17.32     13.15 o 
  -8   4   8      511.74      437.86     54.52 o 
  -7   4   8      723.29      564.99     52.17 o 
  -6   4   8      388.00      365.48     23.16 o 
  -5   4   8      255.81      253.43     13.26 o 
  -4   4   8      150.88      174.34     17.43 o 
  -3   4   8      452.63      483.26     23.34 o 
  -2   4   8      948.86      914.08     16.70 o 
  -1   4   8        1.35        4.77      3.04 o 
   0   4   8     2177.76     2180.70     20.56 o 
   1   4   8      731.35      678.01     13.02 o 
   2   4   8       46.68       46.29      4.98 o 
   3   4   8      401.24      414.66     14.13 o 
   4   4   8     1472.46     1415.20     19.51 o 
   5   4   8      419.76      421.88     12.25 o 
   6   4   8      109.94       91.36      8.85 o 
   7   4   8      812.86      801.41     20.97 o 
   8   4   8     1706.22     1655.87     32.86 o 
   9   4   8       39.32       41.07      7.79 o 
  10   4   8        0.59       13.72     11.71 o 
  -7   5   8      267.00      226.62     33.18 o 
  -6   5   8       41.58       10.68     12.17 o 
  -5   5   8      907.19      941.77     22.62 o 
  -4   5   8        2.15       -4.21      7.43 o 
  -3   5   8       56.12       65.09      7.19 o 
  -2   5   8       23.15       10.99      5.48 o 
  -1   5   8      383.58      386.40     11.02 o 
   0   5   8     1250.58     1341.50     16.79 o 
   1   5   8        1.74       -7.16      3.67 o 
   2   5   8      195.69      197.78     10.06 o 
   3   5   8      491.49      475.50     14.64 o 
   4   5   8       63.95       54.11      6.91 o 
   5   5   8      603.82      570.35     17.08 o 
   6   5   8      220.35      219.00     12.16 o 
   7   5   8      161.27      137.29     10.70 o 
   8   5   8      246.83      270.75     15.51 o 
   9   5   8       43.25       40.01      7.09 o 
  10   5   8      294.12      300.25     21.70 o 
  -7   6   8      143.79      105.37     23.31 o 
  -6   6   8      229.25      173.69     19.53 o 
  -5   6   8     1205.77     1195.53     26.86 o 
  -4   6   8      102.63      119.60     12.44 o 
  -3   6   8      725.02      723.49     22.37 o 
  -2   6   8        7.45        8.63      4.82 o 
  -1   6   8      527.93      529.62     12.84 o 
   0   6   8      364.07      406.11     26.21 o 
   1   6   8      290.05      303.72     12.58 o 
   2   6   8     1364.49     1336.80     24.68 o 
   3   6   8     2863.54     2723.90     39.50 o 
   4   6   8      362.18      328.22     15.07 o 
   5   6   8     1732.04     1648.44     31.64 o 
   6   6   8      138.50      130.86     13.54 o 
   7   6   8      487.46      490.53     26.23 o 
   8   6   8      622.72      572.19     33.44 o 
   9   6   8     1217.86     1141.53     47.97 o 
  10   6   8        1.48        6.14     14.55 o 
  -6   7   8       46.92       50.51     28.55 o 
  -5   7   8       37.63       26.78      9.85 o 
  -4   7   8       19.46       21.41      8.77 o 
  -3   7   8      245.18      253.45     16.22 o 
  -2   7   8      456.26      475.99     21.24 o 
  -1   7   8        3.90       13.24      5.13 o 
   0   7   8      368.01      376.78     13.19 o 
   1   7   8      234.02      227.57     11.49 o 
   2   7   8        1.21        2.97      3.21 o 
   3   7   8      149.93      148.36     12.94 o 
   4   7   8       99.08       80.44     12.26 o 
   5   7   8      153.06      170.02     18.02 o 
   6   7   8      441.17      476.07     31.02 o 
   7   7   8      182.23      178.41     32.11 o 
   8   7   8       77.31       93.21     18.54 o 
   9   7   8      713.04      646.51     38.98 o 
  -5   8   8       10.78        0.58     10.63 o 
  -4   8   8      858.02      895.35     30.08 o 
  -3   8   8       50.43       40.91     10.91 o 
  -2   8   8       34.68       36.51     11.89 o 
  -1   8   8       41.40       33.44      7.73 o 
   0   8   8     1036.05     1007.44     21.43 o 
   1   8   8      746.18      750.47     23.70 o 
   2   8   8       23.05       25.35      7.68 o 
   3   8   8      137.99      140.14     14.77 o 
   4   8   8        0.17       -1.73      4.93 o 
   5   8   8      197.03      188.41     48.30 o 
   6   8   8      417.01      332.02     50.23 o 
   7   8   8        6.34       10.45     10.61 o 
   8   8   8        0.45       -6.07     13.25 o 
   9   8   8      104.65       88.52     19.70 o 
  -4   9   8        0.13       12.94     17.78 o 
  -3   9   8      586.34      579.64     24.92 o 
  -2   9   8     1196.52     1245.49     30.34 o 
  -1   9   8      426.48      459.08     19.18 o 
   0   9   8      132.87      139.50     14.70 o 
   1   9   8     1867.32     1755.93     47.65 o 
   2   9   8      168.44      155.19     19.50 o 
   3   9   8       89.33       69.73     14.47 o 
   4   9   8       24.88       21.91      8.19 o 
   5   9   8        0.24        7.77     14.18 o 
   6   9   8        0.02        3.49     12.12 o 
   7   9   8      115.13      127.90     24.64 o 
   8   9   8        4.20       11.53     11.45 o 
  -2  10   8       39.90       47.12     17.12 o 
  -1  10   8        9.05       -2.33     11.42 o 
   0  10   8       24.42       27.92     11.22 o 
   1  10   8      231.34      250.20     23.29 o 
   2  10   8      144.99      117.80     17.98 o 
   3  10   8      134.73      127.82     19.36 o 
   4  10   8      123.02       92.82     17.85 o 
   5  10   8        7.44       30.58     20.74 o 
   6  10   8      285.61      294.91     27.65 o 
   7  10   8       31.56       36.24     11.18 o 
   0  11   8       59.10       22.92     16.90 o 
   1  11   8        5.88       16.00     11.28 o 
   2  11   8      100.83      118.77     19.99 o 
   3  11   8       67.25       50.06     15.05 o 
   4  11   8      124.16       83.51     19.01 o 
   5  11   8        1.60       23.58     16.10 o 
  -2 -11   9      132.59      176.09     24.95 o 
  -1 -11   9       28.80       35.84     15.87 o 
   0 -11   9       43.72       17.44     12.75 o 
  -5 -10   9       59.82      100.14     29.81 o 
  -4 -10   9       58.16       39.11     25.49 o 
  -3 -10   9       28.81       46.54     24.90 o 
  -2 -10   9      224.03      240.15     26.30 o 
  -1 -10   9       19.47       28.18     11.22 o 
   0 -10   9       36.36       26.87     11.16 o 
   1 -10   9        0.27       15.96     10.86 o 
   2 -10   9       69.31       65.94     13.07 o 
   3 -10   9        5.04       20.41     13.57 o 
  -6  -9   9      254.84      215.54     73.04 o 
  -5  -9   9      266.15      257.70     38.37 o 
  -4  -9   9      515.06      487.75     46.62 o 
  -3  -9   9        0.34        5.22     19.62 o 
  -2  -9   9      464.39      485.51     32.95 o 
  -1  -9   9       82.72       85.49     11.46 o 
   0  -9   9        0.61      -16.26      8.13 o 
   1  -9   9      173.96      175.62     14.69 o 
   2  -9   9        0.00       -2.85      8.64 o 
   3  -9   9        3.66       16.39      9.98 o 
   4  -9   9      296.62      270.90     19.05 o 
   5  -9   9      186.79      162.73     20.34 o 
  -7  -8   9      448.98      559.30     97.48 o 
  -6  -8   9       27.47        2.18     40.93 o 
  -5  -8   9      191.94      230.22     33.85 o 
  -4  -8   9      175.86      147.46     29.52 o 
  -3  -8   9      108.46      142.30     29.43 o 
  -2  -8   9       65.11       57.82     11.82 o 
  -1  -8   9      644.56      633.28     27.56 o 
   0  -8   9        5.12       -2.45      8.31 o 
   1  -8   9       34.56       19.32      7.19 o 
   2  -8   9      305.15      314.70     17.21 o 
   3  -8   9       88.10       93.45     11.33 o 
   4  -8   9      110.95      109.46     13.19 o 
   5  -8   9        1.62       -7.11      9.25 o 
   6  -8   9       82.58       38.81     25.73 o 
  -8  -7   9       75.00       70.50     51.59 o 
  -7  -7   9       39.77       41.04     48.90 o 
  -6  -7   9       75.33      102.02     50.78 o 
  -5  -7   9      633.91      680.83     43.26 o 
  -4  -7   9       24.37        8.63     17.97 o 
  -3  -7   9       26.97        6.84     11.43 o 
  -2  -7   9       11.21        1.16      8.44 o 
  -1  -7   9      575.29      597.25     20.01 o 
   0  -7   9        2.19        0.19      7.59 o 
   1  -7   9       35.77       32.05      8.40 o 
   2  -7   9        2.25        2.94      6.66 o 
   3  -7   9      190.67      175.26     10.38 o 
   4  -7   9       45.41       52.15      6.94 o 
   5  -7   9      356.41      372.67     16.35 o 
   6  -7   9      220.16      227.37     20.08 o 
   7  -7   9       13.08       26.61      9.34 o 
  -8  -6   9      264.30      277.29     74.58 o 
  -7  -6   9       83.29       45.03     45.99 o 
  -6  -6   9       26.46      118.49     45.85 o 
  -5  -6   9     1209.40     1340.09    158.61 o 
  -4  -6   9     2326.16     2295.29     69.84 o 
  -3  -6   9      472.08      457.48     25.59 o 
  -2  -6   9     1223.92     1179.16     20.66 o 
  -1  -6   9       15.79       12.27      7.74 o 
   0  -6   9     1568.81     1500.35     22.47 o 
   1  -6   9      703.99      694.40     14.30 o 
   2  -6   9       52.49       43.61      6.71 o 
   3  -6   9      179.76      188.02      9.88 o 
   4  -6   9     1139.76     1120.44     19.21 o 
   5  -6   9      827.51      799.62     21.53 o 
   6  -6   9       19.11       25.77      8.18 o 
   7  -6   9      213.74      210.76     18.03 o 
   8  -6   9       86.98      132.48     24.11 o 
  -8  -5   9        4.40      -54.57     27.29 o 
  -7  -5   9      430.83      438.83     58.33 o 
  -6  -5   9      581.59      589.58     40.83 o 
  -5  -5   9      130.65      156.40     17.72 o 
  -4  -5   9        2.58      -11.52      9.78 o 
  -3  -5   9      189.82      171.70     16.79 o 
  -2  -5   9      549.91      556.14     14.62 o 
  -1  -5   9     1482.97     1517.42     19.77 o 
   0  -5   9      141.38      153.92      8.33 o 
   1  -5   9      924.25      956.48     15.96 o 
   2  -5   9      144.73      142.08      8.35 o 
   3  -5   9      157.07      144.95      8.72 o 
   4  -5   9      118.64      134.07     10.67 o 
   5  -5   9      581.72      565.30     17.43 o 
   6  -5   9       63.23       77.85      9.95 o 
   7  -5   9      463.18      477.17     19.72 o 
   8  -5   9       23.21       19.12     10.38 o 
  -9  -4   9       39.20       48.92     24.11 o 
  -8  -4   9      252.22      329.91     87.85 o 
  -7  -4   9       21.59       41.39     51.08 o 
  -6  -4   9      486.05      518.34     38.65 o 
  -5  -4   9      400.89      360.29     34.82 o 
  -4  -4   9      373.75      374.57     36.22 o 
  -3  -4   9      385.83      410.06     16.13 o 
  -2  -4   9      216.61      213.93      8.75 o 
  -1  -4   9     1265.78     1337.84     17.77 o 
   0  -4   9       18.82       21.24      4.33 o 
   1  -4   9     1578.21     1519.20     18.53 o 
   2  -4   9      474.14      476.19     10.66 o 
   3  -4   9       65.81       78.12      6.56 o 
   4  -4   9      472.23      504.05     15.29 o 
   5  -4   9      193.29      206.33     13.52 o 
   6  -4   9        1.58        1.45      4.43 o 
   7  -4   9       65.56       87.49     10.78 o 
   8  -4   9       22.20       21.61      8.73 o 
   9  -4   9        9.64        2.89      8.79 o 
  -9  -3   9      461.66      365.11    200.38 o 
  -8  -3   9       42.22        7.13     21.66 o 
  -7  -3   9        8.86        6.71     14.56 o 
  -6  -3   9      407.93      425.85     32.23 o 
  -5  -3   9     2111.68     2012.44     63.99 o 
  -4  -3   9      219.78      237.56     13.91 o 
  -3  -3   9      110.04      104.08      9.68 o 
  -2  -3   9      261.28      271.94      9.88 o 
  -1  -3   9      694.26      743.90     12.76 o 
   0  -3   9      119.46      105.95      6.33 o 
   1  -3   9       59.05       72.83      5.33 o 
   2  -3   9      738.56      740.58     12.01 o 
   3  -3   9     1995.81     2059.48     22.33 o 
   4  -3   9     1296.91     1265.51     22.28 o 
   5  -3   9      353.89      360.44     14.49 o 
   6  -3   9        2.15        4.40      4.45 o 
   7  -3   9      284.86      302.08     16.96 o 
   8  -3   9        6.98       15.96      6.15 o 
   9  -3   9        0.26       -8.73      7.53 o 
  -9  -2   9      192.16      243.00     39.70 o 
  -8  -2   9        2.70       14.38     18.85 o 
  -7  -2   9      224.88      193.97     33.35 o 
  -6  -2   9       68.45       63.41     17.99 o 
  -5  -2   9     1057.01     1053.53     43.37 o 
  -4  -2   9      114.68      110.79     12.97 o 
  -3  -2   9       61.01       70.41      7.91 o 
  -2  -2   9     4623.04     4688.66     36.14 o 
  -1  -2   9       93.86      122.19      7.01 o 
   0  -2   9      747.25      696.72     14.28 o 
   1  -2   9     4091.91     4215.34     39.22 o 
   2  -2   9     1551.42     1434.77     15.42 o 
   3  -2   9      209.44      186.92      8.77 o 
   4  -2   9       67.87       42.46      5.85 o 
   5  -2   9     1546.79     1457.36     27.87 o 
   6  -2   9        2.90        1.13      4.88 o 
   7  -2   9      321.65      319.86     16.04 o 
   8  -2   9        9.46       13.39      7.87 o 
   9  -2   9      975.24     1012.31     31.11 o 
  10  -2   9       29.43       29.61     13.83 o 
  -9  -1   9      128.85      139.76     28.94 o 
  -8  -1   9        1.46       16.96     17.57 o 
  -7  -1   9      345.45      411.80     36.53 o 
  -6  -1   9      757.69      701.28     38.58 o 
  -5  -1   9     1321.30     1289.01     47.67 o 
  -4  -1   9      640.44      568.06     29.31 o 
  -3  -1   9        4.95       10.42      6.59 o 
  -2  -1   9       83.62       94.33      8.96 o 
  -1  -1   9     1830.26     1846.19     26.54 o 
   0  -1   9      201.50      268.19     12.56 o 
   1  -1   9      977.52      952.00     14.69 o 
   2  -1   9      717.68      698.36     11.39 o 
   3  -1   9       92.89       88.24      6.27 o 
   4  -1   9       84.95       71.24      7.75 o 
   5  -1   9     2006.39     2086.18     32.17 o 
   6  -1   9      505.28      471.64     20.66 o 
   7  -1   9       33.44       30.51      6.87 o 
   8  -1   9       20.75       17.10      8.29 o 
   9  -1   9      467.40      456.87     22.02 o 
  10  -1   9      516.93      548.53     28.75 o 
  -9   0   9       76.67       88.66     28.96 o 
  -8   0   9      845.24      808.19     57.45 o 
  -7   0   9      314.85      277.92     39.25 o 
  -6   0   9       56.48       40.24     21.22 o 
  -5   0   9      450.68      452.64     24.90 o 
  -4   0   9      962.92      912.61     30.01 o 
  -3   0   9     1824.66     1845.91     22.73 o 
  -2   0   9      175.75      250.06     12.48 o 
  -1   0   9      185.20      236.59     11.25 o 
   0   0   9     1232.82     1161.80     20.07 o 
   1   0   9     2622.74     2749.28     30.97 o 
   2   0   9      192.38      220.02      8.00 o 
   3   0   9     1365.15     1396.88     17.18 o 
   4   0   9      195.02      192.37      6.55 o 
   5   0   9      193.64      187.65      8.47 o 
   6   0   9      264.42      253.87     14.56 o 
   7   0   9       95.75       95.27     10.67 o 
   8   0   9       64.23       65.40     10.97 o 
   9   0   9       42.88       15.50     11.63 o 
  10   0   9      122.22      136.04     21.72 o 
  -9   1   9       57.74       41.21     23.79 o 
  -8   1   9      171.38       88.52     29.08 o 
  -7   1   9      107.04      109.76     29.01 o 
  -6   1   9      188.44      191.02     33.20 o 
  -5   1   9      326.23      370.25     24.38 o 
  -4   1   9        0.51        5.78      4.83 o 
  -3   1   9      924.67      939.59     20.91 o 
  -2   1   9      789.60      743.97     18.47 o 
  -1   1   9     3723.36     3789.43     35.26 o 
   0   1   9     1434.88     1414.43     24.38 o 
   1   1   9      847.42      873.04     15.04 o 
   2   1   9      663.75      755.22     14.63 o 
   3   1   9       49.90       62.87      4.27 o 
   4   1   9     2900.82     2991.48     24.76 o 
   5   1   9       29.45       33.52      4.49 o 
   6   1   9     1382.23     1450.03     24.56 o 
   7   1   9     1081.73     1117.71     31.66 o 
   8   1   9       62.11       52.30     11.43 o 
   9   1   9        8.43       15.74     10.37 o 
  10   1   9       20.47       15.03     12.47 o 
  -8   2   9      124.07       35.98     31.07 o 
  -7   2   9      155.71      142.16     32.72 o 
  -6   2   9      121.45      121.77     28.35 o 
  -5   2   9      271.20      335.75     27.35 o 
  -4   2   9     1200.44     1215.54     24.51 o 
  -3   2   9      589.81      553.96     17.86 o 
  -2   2   9      191.90      200.88      8.47 o 
  -1   2   9      594.14      620.80     14.26 o 
   0   2   9      162.26      184.60      9.30 o 
   1   2   9       87.99       98.29      6.93 o 
   2   2   9      858.43      978.12     21.91 o 
   3   2   9       71.12      110.86      6.03 o 
   4   2   9      342.52      354.46     10.46 o 
   5   2   9      138.99      174.31      9.82 o 
   6   2   9        0.77        0.05      3.51 o 
   7   2   9      655.73      618.55     23.53 o 
   8   2   9       66.68       59.22     10.00 o 
   9   2   9      226.39      246.67     30.28 o 
  10   2   9        1.46       20.86     17.23 o 
  -8   3   9       68.15       73.70     24.67 o 
  -7   3   9        4.17      -11.00     17.70 o 
  -6   3   9      143.88      133.59     16.89 o 
  -5   3   9      179.97      186.63     11.31 o 
  -4   3   9      235.76      228.72     11.48 o 
  -3   3   9      209.12      217.35     12.37 o 
  -2   3   9     2562.51     2537.74     28.28 o 
  -1   3   9       13.51       16.66      3.44 o 
   0   3   9      502.24      590.78     11.17 o 
   1   3   9       12.49       33.06      3.32 o 
   2   3   9     3584.17     3712.28     40.99 o 
   3   3   9     2051.27     2258.23     25.83 o 
   4   3   9      319.65      334.86     10.68 o 
   5   3   9       14.10       16.32      4.77 o 
   6   3   9     2501.60     2504.83     33.68 o 
   7   3   9       27.95       20.76      7.96 o 
   8   3   9      640.65      681.04     26.02 o 
   9   3   9      126.90      150.20     18.98 o 
  10   3   9       37.25       35.69     14.98 o 
  -7   4   9       47.10       35.54     25.71 o 
  -6   4   9      711.72      676.08     29.64 o 
  -5   4   9      282.82      286.42     13.96 o 
  -4   4   9        5.59       -5.77      6.34 o 
  -3   4   9      103.17       88.10     11.10 o 
  -2   4   9     1808.16     1734.04     23.23 o 
  -1   4   9     1110.80     1021.04     19.62 o 
   0   4   9     1648.47     1620.75     18.84 o 
   1   4   9     4603.71     4675.84     39.23 o 
   2   4   9      290.26      312.08      9.20 o 
   3   4   9      430.40      373.00     12.75 o 
   4   4   9      981.22      915.84     16.68 o 
   5   4   9     2901.60     2870.71     35.48 o 
   6   4   9      954.31      911.20     23.62 o 
   7   4   9       38.25       22.26      6.77 o 
   8   4   9      183.61      166.59     14.44 o 
   9   4   9        0.65        8.17      7.10 o 
  10   4   9       54.55       80.94     17.55 o 
  -7   5   9      136.58       95.40     50.47 o 
  -6   5   9       31.04       11.93     11.97 o 
  -5   5   9       10.78        2.89      7.83 o 
  -4   5   9      918.65      974.21     29.15 o 
  -3   5   9      262.20      252.99     14.78 o 
  -2   5   9     1796.39     1738.91     24.90 o 
  -1   5   9       10.97        5.28      4.46 o 
   0   5   9       11.52        1.32      3.50 o 
   1   5   9       47.88       35.10      5.76 o 
   2   5   9     1787.47     1698.74     23.66 o 
   3   5   9       22.22       21.87      5.61 o 
   4   5   9       11.54        8.80      4.55 o 
   5   5   9        1.17       -0.77      3.89 o 
   6   5   9     7222.64     6911.76     71.75 o 
   7   5   9      143.57      146.12     11.80 o 
   8   5   9        2.83        5.60      5.17 o 
   9   5   9      434.78      425.88     19.10 o 
  10   5   9       43.90       38.87     11.09 o 
  -6   6   9       23.75       44.17     50.22 o 
  -5   6   9       16.74       24.23      9.00 o 
  -4   6   9      342.64      361.01     17.55 o 
  -3   6   9       23.10       21.21      7.65 o 
  -2   6   9     1812.29     1812.84     28.29 o 
  -1   6   9       24.32       21.92      5.44 o 
   0   6   9       15.31       28.13      5.24 o 
   1   6   9      174.26      183.12     10.24 o 
   2   6   9      221.24      216.33     12.92 o 
   3   6   9      628.64      597.34     17.77 o 
   4   6   9      135.00      128.47     11.58 o 
   5   6   9      103.97      122.38     11.61 o 
   6   6   9       76.90       95.50     12.03 o 
   7   6   9      448.71      383.27     24.02 o 
   8   6   9        0.34       -7.19      8.80 o 
   9   6   9        1.39       19.95     10.08 o 
  10   6   9      148.18      234.65     67.31 o 
  -6   7   9      137.90       98.15     24.10 o 
  -5   7   9       21.50       26.40     13.91 o 
  -4   7   9       48.78       47.27     10.36 o 
  -3   7   9      432.91      413.65     16.94 o 
  -2   7   9     1205.30     1171.70     24.29 o 
  -1   7   9       31.24       31.86      6.68 o 
   0   7   9      426.17      424.88     13.79 o 
   1   7   9      383.13      393.72     14.91 o 
   2   7   9        1.15        2.54      5.46 o 
   3   7   9      176.77      166.49     15.11 o 
   4   7   9       10.65        8.57      6.20 o 
   5   7   9     1045.25     1031.22     35.89 o 
   6   7   9      118.52      146.30     21.14 o 
   7   7   9     1466.09     1386.69     53.30 o 
   8   7   9        0.05        7.83      8.94 o 
   9   7   9       68.31       69.24     27.11 o 
  -5   8   9       47.51       44.16     12.44 o 
  -4   8   9      105.00      117.67     14.02 o 
  -3   8   9       23.98       19.91      9.60 o 
  -2   8   9       54.29       38.02     11.78 o 
  -1   8   9       72.41       80.92      9.45 o 
   0   8   9       22.94       24.88      7.33 o 
   1   8   9       73.99       75.78     11.37 o 
   2   8   9       46.16       44.66     10.35 o 
   3   8   9      235.43      245.79     19.46 o 
   4   8   9      739.47      686.60     85.19 o 
   5   8   9        2.78        6.04      7.85 o 
   6   8   9       21.39       24.77     10.15 o 
   7   8   9     1107.22     1151.29     87.84 o 
   8   8   9     1652.42     1728.54     63.78 o 
   9   8   9      231.73      222.88     47.20 o 
  -4   9   9       28.47       24.22     14.12 o 
  -3   9   9        0.36       12.77     17.99 o 
  -2   9   9      450.84      469.71     24.23 o 
  -1   9   9      498.83      532.57     34.37 o 
   0   9   9      134.54      171.51     17.55 o 
   1   9   9      146.72      173.34     17.75 o 
   2   9   9      482.58      476.66     27.04 o 
   3   9   9      146.96      124.31     17.83 o 
   4   9   9      283.38      288.17     25.91 o 
   5   9   9      162.69      178.31     20.80 o 
   6   9   9      264.90      261.90     31.80 o 
   7   9   9      156.08      186.21     28.80 o 
   8   9   9      474.79      529.37     56.17 o 
  -2  10   9       85.04       75.33     18.74 o 
  -1  10   9      133.76      146.35     15.94 o 
   0  10   9      162.92      171.03     18.28 o 
   1  10   9      210.11      210.36     22.90 o 
   2  10   9       29.52       31.48     12.48 o 
   3  10   9       52.48       47.06     14.36 o 
   4  10   9        0.57       17.73     14.88 o 
   5  10   9      144.59      161.34     21.30 o 
   6  10   9      174.26      198.42     26.86 o 
   7  10   9       26.75       32.95     12.45 o 
   0  11   9       88.20       80.05     17.83 o 
   1  11   9        0.12       28.37     11.58 o 
   2  11   9      275.40      241.75     25.07 o 
   3  11   9       34.47       16.66     13.24 o 
   4  11   9       47.59       74.49     16.82 o 
   5  11   9        1.71       10.47     13.97 o 
  -4 -10  10      907.27      886.76     60.08 o 
  -3 -10  10       77.65       69.56     27.19 o 
  -2 -10  10      155.80      170.98     23.40 o 
  -1 -10  10       95.49       60.70     19.67 o 
   0 -10  10      358.00      362.18     21.27 o 
   1 -10  10      294.68      305.28     20.63 o 
   2 -10  10        3.19        9.05      9.92 o 
   3 -10  10        4.50       10.09     10.15 o 
  -6  -9  10       22.58       21.94     52.30 o 
  -5  -9  10      259.51      274.85     40.00 o 
  -4  -9  10        0.95        6.32     22.63 o 
  -3  -9  10       16.03        5.98     20.69 o 
  -2  -9  10       89.13      100.45     18.51 o 
  -1  -9  10       35.93       27.70      9.76 o 
   0  -9  10      161.38      157.02     14.48 o 
   1  -9  10      125.00      125.19     16.01 o 
   2  -9  10      141.45      134.29     14.53 o 
   3  -9  10        7.18        6.58      9.13 o 
   4  -9  10      398.88      381.76     21.50 o 
   5  -9  10       82.71       57.93     14.74 o 
  -7  -8  10      512.45      636.26    102.23 o 
  -6  -8  10      179.70      231.40     70.22 o 
  -5  -8  10       79.17       41.86     28.05 o 
  -4  -8  10      849.89      901.98     64.95 o 
  -3  -8  10      267.30      283.50     37.36 o 
  -2  -8  10        0.14        5.51     13.17 o 
  -1  -8  10      304.34      303.03     17.10 o 
   0  -8  10       41.54       27.05      9.26 o 
   1  -8  10       32.70       32.22      9.05 o 
   2  -8  10       78.44       85.71     11.21 o 
   3  -8  10       54.37       78.96     15.56 o 
   4  -8  10      163.51      149.75     14.81 o 
   5  -8  10      169.07      151.91     19.01 o 
   6  -8  10      213.02      248.06     35.77 o 
  -7  -7  10      539.36      677.46    102.64 o 
  -6  -7  10        1.79       33.19     42.63 o 
  -5  -7  10      309.81      326.47     34.87 o 
  -4  -7  10        2.57        1.57     35.18 o 
  -3  -7  10      592.90      564.67     29.21 o 
  -2  -7  10       19.98       25.50      9.18 o 
  -1  -7  10        4.36      -16.86      9.61 o 
   0  -7  10      245.01      456.97     45.84 o 
   1  -7  10        0.09        2.98      7.00 o 
   2  -7  10      520.19      537.78     23.83 o 
   3  -7  10      402.36      401.79     14.91 o 
   4  -7  10      168.82      155.95     10.32 o 
   5  -7  10        6.71       -3.09      5.96 o 
   6  -7  10       79.52      107.93     12.43 o 
   7  -7  10       54.55       57.34     14.14 o 
  -8  -6  10       29.70      -58.63     38.37 o 
  -7  -6  10      232.95      297.58     67.53 o 
  -6  -6  10        5.85       63.60     43.54 o 
  -5  -6  10        0.01      103.79     42.74 o 
  -4  -6  10      603.32      562.60     38.17 o 
  -3  -6  10       29.06       28.16     11.73 o 
  -2  -6  10      314.56      331.67     13.66 o 
  -1  -6  10       57.42       62.07      9.12 o 
   0  -6  10        2.64       -6.23      5.16 o 
   1  -6  10      138.46      137.07     10.72 o 
   2  -6  10      592.78      604.38     16.92 o 
   3  -6  10     1194.44     1220.04     21.34 o 
   4  -6  10      751.63      730.86     16.13 o 
   5  -6  10        3.60        8.45      4.50 o 
   6  -6  10        1.16        6.99      6.77 o 
   7  -6  10      237.45      281.40     20.52 o 
   8  -6  10      489.73      527.02     38.66 o 
  -8  -5  10       11.22        4.70     34.49 o 
  -7  -5  10      556.37      568.78     75.36 o 
  -6  -5  10      494.83      579.24     43.08 o 
  -5  -5  10     1137.52     1059.41     50.75 o 
  -4  -5  10     1099.16     1086.07     36.44 o 
  -3  -5  10       23.68       16.67     14.42 o 
  -2  -5  10     2380.49     2359.14     28.53 o 
  -1  -5  10        4.68        7.70      5.43 o 
   0  -5  10      323.19      382.58     11.70 o 
   1  -5  10       83.10       85.31      6.99 o 
   2  -5  10     1270.52     1219.69     20.56 o 
   3  -5  10     1258.16     1273.48     19.49 o 
   4  -5  10     1596.16     1577.24     21.69 o 
   5  -5  10       98.40      114.78     10.29 o 
   6  -5  10      725.56      648.25     21.58 o 
   7  -5  10      590.65      601.75     22.08 o 
   8  -5  10      751.39      764.01     28.46 o 
  -8  -4  10      603.81      640.63     62.67 o 
  -7  -4  10        2.98        8.92     16.11 o 
  -6  -4  10       32.02       -6.49     15.90 o 
  -5  -4  10     1724.45     1498.71     74.13 o 
  -4  -4  10     2342.24     2292.44     47.97 o 
  -3  -4  10      215.50      239.14     14.79 o 
  -2  -4  10        5.29        5.13      4.22 o 
  -1  -4  10     1595.49     1620.44     20.34 o 
   0  -4  10      502.24      494.09     12.28 o 
   1  -4  10     1056.73      941.61     15.37 o 
   2  -4  10      594.77      628.77     12.82 o 
   3  -4  10      357.67      364.56     11.66 o 
   4  -4  10       15.56       12.05      5.53 o 
   5  -4  10      588.27      596.30     17.29 o 
   6  -4  10        5.17        3.56      6.61 o 
   7  -4  10       41.83       35.03      8.36 o 
   8  -4  10      727.44      704.79     26.62 o 
   9  -4  10        8.21       10.82      9.85 o 
  -9  -3  10        5.87       10.76     21.46 o 
  -8  -3  10      372.97      435.85     50.46 o 
  -7  -3  10       96.24       76.74     23.74 o 
  -6  -3  10      358.69      358.76     32.28 o 
  -5  -3  10      926.21      910.35     45.55 o 
  -4  -3  10      543.46      492.74     18.45 o 
  -3  -3  10      636.23      690.12     14.89 o 
  -2  -3  10     1423.83     1498.41     23.39 o 
  -1  -3  10     1145.54     1139.97     17.73 o 
   0  -3  10       26.81       32.99      4.70 o 
   1  -3  10      101.51      100.43      6.21 o 
   2  -3  10      510.79      479.34     10.30 o 
   3  -3  10       21.48       13.54      3.93 o 
   4  -3  10     1159.06     1126.57     21.73 o 
   5  -3  10       46.45       38.99      6.63 o 
   6  -3  10        0.20        3.67      4.59 o 
   7  -3  10      165.40      174.41     14.16 o 
   8  -3  10      165.72      159.72     15.95 o 
   9  -3  10      120.87      135.07     17.40 o 
  -9  -2  10       94.36       84.85     25.34 o 
  -8  -2  10      231.87      243.88     31.68 o 
  -7  -2  10      217.86      239.90     29.72 o 
  -6  -2  10      149.99      119.16     22.19 o 
  -5  -2  10      111.05      109.45     21.34 o 
  -4  -2  10      122.76      153.18     15.47 o 
  -3  -2  10      154.51      155.11     11.15 o 
  -2  -2  10      435.38      433.05     28.64 o 
  -1  -2  10     1188.79     1302.41     23.64 o 
   0  -2  10      562.02      544.21     16.15 o 
   1  -2  10     1007.49     1068.66     19.75 o 
   2  -2  10     1735.43     1651.71     17.55 o 
   3  -2  10      384.38      372.86     12.58 o 
   4  -2  10       39.52       20.17      4.65 o 
   5  -2  10       14.18        6.31      4.02 o 
   6  -2  10      121.71      136.20     10.81 o 
   7  -2  10       43.78       53.37      8.17 o 
   8  -2  10      411.60      417.23     19.73 o 
   9  -2  10        0.01       -1.54      8.52 o 
  10  -2  10       45.22       56.84     12.72 o 
  -9  -1  10       29.87       32.69     25.44 o 
  -8  -1  10       74.95       61.71     21.32 o 
  -7  -1  10       22.56       28.81     16.78 o 
  -6  -1  10        3.23       -0.95     13.56 o 
  -5  -1  10       29.19       34.95     17.10 o 
  -4  -1  10     1976.27     1925.31     39.09 o 
  -3  -1  10      822.22      809.41     20.23 o 
  -2  -1  10      505.75      464.99     16.30 o 
  -1  -1  10      719.81      701.81     28.30 o 
   0  -1  10     2466.09     2438.39     31.24 o 
   1  -1  10      335.55      308.70     10.45 o 
   2  -1  10      991.63      917.52     13.79 o 
   3  -1  10     2190.47     2045.73     26.41 o 
   4  -1  10      258.13      294.47     11.86 o 
   5  -1  10      109.66      136.85     10.08 o 
   6  -1  10      859.06      826.99     24.32 o 
   7  -1  10      705.52      669.17     24.61 o 
   8  -1  10       42.56       44.55      8.44 o 
   9  -1  10      232.52      231.36     18.54 o 
  10  -1  10       23.24       11.26      8.20 o 
  -8   0  10        0.99       10.61     19.81 o 
  -7   0  10      424.76      400.91     46.54 o 
  -6   0  10        0.12       -5.81     17.81 o 
  -5   0  10       33.62       47.97     11.67 o 
  -4   0  10        0.14       -8.12      7.90 o 
  -3   0  10       18.22       20.20      5.80 o 
  -2   0  10      995.59      997.68     21.30 o 
  -1   0  10      202.26      166.91      9.08 o 
   0   0  10     4458.10     4538.06     43.66 o 
   1   0  10      756.62      749.36     15.51 o 
   2   0  10      118.95      122.03      6.85 o 
   3   0  10     4260.89     4380.59     37.70 o 
   4   0  10     2256.16     2158.24     24.06 o 
   5   0  10       64.66       56.82      5.53 o 
   6   0  10      120.40      122.97     11.71 o 
   7   0  10     1229.63     1131.59     29.59 o 
   8   0  10     2183.83     2141.45     46.76 o 
   9   0  10      281.54      273.98     22.57 o 
  10   0  10      703.87      699.31     59.88 o 
  -8   1  10        0.95        4.32     20.36 o 
  -7   1  10      129.10      114.70     29.98 o 
  -6   1  10      415.61      445.22     42.76 o 
  -5   1  10      410.04      402.86     24.76 o 
  -4   1  10       64.27       60.48      8.42 o 
  -3   1  10       42.80       16.11      4.67 o 
  -2   1  10     1932.08     1810.52     25.14 o 
  -1   1  10      163.35      136.82      8.32 o 
   0   1  10       28.23       33.54      6.08 o 
   1   1  10      629.00      695.56     14.49 o 
   2   1  10     1330.82     1304.91     23.65 o 
   3   1  10     2143.47     2214.26     23.59 o 
   4   1  10     1546.07     1522.96     18.09 o 
   5   1  10       29.38       31.50      4.78 o 
   6   1  10      207.10      213.56     12.27 o 
   7   1  10     1037.38     1041.94     32.47 o 
   8   1  10      571.80      535.93     27.19 o 
   9   1  10       30.19       23.78      9.82 o 
  10   1  10       32.58       49.95     13.62 o 
  -8   2  10       24.83       13.44     28.52 o 
  -7   2  10      277.31      290.12     43.24 o 
  -6   2  10       82.37       47.95     14.83 o 
  -5   2  10      876.59      839.64     33.60 o 
  -4   2  10       13.81       12.96      7.29 o 
  -3   2  10     1355.06     1272.39     29.33 o 
  -2   2  10       41.80       36.21      5.91 o 
  -1   2  10       22.12       16.14      4.77 o 
   0   2  10      106.37      118.39      7.35 o 
   1   2  10      217.23      217.80     11.24 o 
   2   2  10     2694.07     2687.92     36.04 o 
   3   2  10      222.82      235.20     10.37 o 
   4   2  10     2218.91     2352.23     27.33 o 
   5   2  10      791.35      810.67     17.52 o 
   6   2  10        7.48        2.26      4.04 o 
   7   2  10       27.13       14.57      6.61 o 
   8   2  10      270.52      261.17     20.47 o 
   9   2  10       31.30       35.62     11.33 o 
  10   2  10       38.06       25.48     13.99 o 
  -8   3  10        3.05       15.21     17.29 o 
  -7   3  10      364.89      297.49     43.42 o 
  -6   3  10      386.16      389.72     26.95 o 
  -5   3  10       13.23        6.31      6.39 o 
  -4   3  10      231.97      249.11     12.15 o 
  -3   3  10      553.15      543.37     17.71 o 
  -2   3  10       12.03        3.68      4.21 o 
  -1   3  10       13.21       21.87      3.81 o 
   0   3  10      169.22      175.74      7.55 o 
   1   3  10        2.64        1.24      3.74 o 
   2   3  10        6.80        3.28      3.39 o 
   3   3  10        5.62        5.60      4.00 o 
   4   3  10       34.69       32.35      4.73 o 
   5   3  10     1267.21     1241.06     21.64 o 
   6   3  10       26.82       24.59      5.86 o 
   7   3  10     1222.94     1090.90     26.83 o 
   8   3  10      160.96      173.37     17.02 o 
   9   3  10      554.27      531.57     27.90 o 
  10   3  10      208.60      206.46     32.26 o 
  -7   4  10      370.39      331.47     29.36 o 
  -6   4  10      244.98      254.09     31.04 o 
  -5   4  10      198.01      203.45     15.65 o 
  -4   4  10     1830.43     1842.17     27.74 o 
  -3   4  10       50.27       71.87     10.74 o 
  -2   4  10      959.19      966.38     18.42 o 
  -1   4  10       12.66       12.15      5.02 o 
   0   4  10     1086.01     1062.73     15.74 o 
   1   4  10      797.42      849.43     13.11 o 
   2   4  10      113.43      115.63      6.16 o 
   3   4  10        1.44        1.60      2.64 o 
   4   4  10      218.87      257.29     10.72 o 
   5   4  10       87.34       75.40     10.30 o 
   6   4  10     2141.25     2063.28     40.06 o 
   7   4  10     1047.49     1058.02     26.99 o 
   8   4  10      320.06      316.41     19.21 o 
   9   4  10        0.94        4.35      5.41 o 
  10   4  10      429.04      450.94     23.68 o 
  -7   5  10        0.74       14.39     23.90 o 
  -6   5  10        5.24       11.86     11.57 o 
  -5   5  10       40.82       41.50      9.48 o 
  -4   5  10      338.94      347.28     16.96 o 
  -3   5  10      289.78      298.18     15.48 o 
  -2   5  10      103.47      108.36      8.75 o 
  -1   5  10      589.16      593.50     15.14 o 
   0   5  10      224.05      254.54      9.68 o 
   1   5  10      217.25      206.75      9.80 o 
   2   5  10      106.79      109.39      7.73 o 
   3   5  10     2824.93     2810.07     35.37 o 
   4   5  10      217.61      209.84     14.37 o 
   5   5  10     1770.63     1672.32     32.42 o 
   6   5  10      575.16      525.24     19.06 o 
   7   5  10        5.89        3.57      5.04 o 
   8   5  10       38.29       36.35      8.53 o 
   9   5  10      211.64      258.57     24.00 o 
  10   5  10       37.48       27.79      9.54 o 
  -6   6  10       59.45       53.76     19.83 o 
  -5   6  10       71.86       62.64     10.99 o 
  -4   6  10      360.27      395.57     18.62 o 
  -3   6  10      144.74      169.36     13.55 o 
  -2   6  10      147.69      145.97     11.16 o 
  -1   6  10      788.08      774.46     17.43 o 
   0   6  10     1212.72     1154.10     18.92 o 
   1   6  10       51.74       43.55      6.69 o 
   2   6  10      431.43      417.87     15.06 o 
   3   6  10     1088.44     1043.18     22.89 o 
   4   6  10     5389.35     5181.87     67.07 o 
   5   6  10      249.77      233.98     16.60 o 
   6   6  10       17.17       14.69      7.02 o 
   7   6  10      301.44      293.04     19.89 o 
   8   6  10       40.40       94.34     50.50 o 
   9   6  10        9.29       -6.49     12.66 o 
  10   6  10       10.48       38.74     12.42 o 
  -5   7  10      237.43      253.11     18.97 o 
  -4   7  10      536.90      523.22     20.90 o 
  -3   7  10       67.66       65.81     10.10 o 
  -2   7  10      119.53      108.21     14.48 o 
  -1   7  10       40.26       39.77      7.12 o 
   0   7  10       27.62       26.86      6.59 o 
   1   7  10       43.30       42.00      8.66 o 
   2   7  10       44.00       62.61     11.19 o 
   3   7  10      111.45      100.15     14.52 o 
   4   7  10      184.61      219.76     21.05 o 
   5   7  10      117.96      105.05     15.13 o 
   6   7  10       79.81      111.71     16.26 o 
   7   7  10      114.76       95.78     19.13 o 
   8   7  10       66.03       78.52     17.32 o 
   9   7  10        1.17       87.50     27.78 o 
  -4   8  10       48.50       63.34     21.13 o 
  -3   8  10       82.09       49.15     14.69 o 
  -2   8  10       72.04       81.16     15.02 o 
  -1   8  10        2.87       -8.82      6.58 o 
   0   8  10       12.56       12.75      7.31 o 
   1   8  10      575.89      560.50     23.27 o 
   2   8  10      113.91      128.73     15.32 o 
   3   8  10        3.24        8.72      6.97 o 
   4   8  10       23.57       27.53      9.64 o 
   5   8  10      477.77      457.37     31.73 o 
   6   8  10        0.78       -2.40      7.16 o 
   7   8  10       21.76       27.10     15.12 o 
   8   8  10        1.84       11.97     20.12 o 
   9   8  10      244.48      222.15     29.79 o 
  -3   9  10        7.96      -14.46     19.44 o 
  -2   9  10        6.98       -6.07     12.15 o 
  -1   9  10       76.29      102.39     14.01 o 
   0   9  10        8.08       11.44     10.61 o 
   1   9  10      224.38      230.52     18.16 o 
   2   9  10      151.10      139.13     18.39 o 
   3   9  10        1.07       -1.82      8.67 o 
   4   9  10       22.58       21.05      9.93 o 
   5   9  10      701.49      661.11     32.60 o 
   6   9  10      838.50      842.60     44.86 o 
   7   9  10      381.32      363.68     37.55 o 
   8   9  10        0.23        6.36     13.56 o 
  -2  10  10        1.90       38.67     42.07 o 
  -1  10  10        0.03        3.11     14.58 o 
   0  10  10       57.23       52.04     13.29 o 
   1  10  10      167.15      184.95     22.32 o 
   2  10  10      225.54      286.93     33.59 o 
   3  10  10       56.07       48.93     14.90 o 
   4  10  10      388.93      412.18     30.53 o 
   5  10  10      161.89      127.93     23.58 o 
   6  10  10     1429.50     1537.08     51.89 o 
   7  10  10      342.20      397.45     36.48 o 
   1  11  10      219.29      162.11     21.86 o 
   2  11  10        2.02       12.65     10.15 o 
   3  11  10       24.73       28.71     13.76 o 
   4  11  10        0.04       17.58     19.31 o 
  -4 -10  11        0.28       -0.29     26.50 o 
  -3 -10  11        3.06       -0.99     22.40 o 
  -2 -10  11      434.45      528.54     36.32 o 
  -1 -10  11      116.93      132.00     22.27 o 
   0 -10  11      134.84      130.92     14.93 o 
   1 -10  11       24.42       18.45      9.87 o 
   2 -10  11       18.14       38.70     11.36 o 
  -5  -9  11       25.63       50.56     39.43 o 
  -4  -9  11       88.18       87.99     28.32 o 
  -3  -9  11      111.50       90.63     28.24 o 
  -2  -9  11      755.32      802.04     58.80 o 
  -1  -9  11      495.92      471.64     23.97 o 
   0  -9  11       87.37       89.22     12.79 o 
   1  -9  11      109.58      107.72     13.84 o 
   2  -9  11      257.95      262.99     18.00 o 
   3  -9  11      234.88      254.12     19.14 o 
   4  -9  11       82.00       59.53     12.27 o 
  -6  -8  11       41.83       67.69     55.49 o 
  -5  -8  11      441.54      469.18     43.13 o 
  -4  -8  11        1.40        1.54     24.62 o 
  -3  -8  11       10.12       10.16     16.40 o 
  -2  -8  11       54.08       53.30     16.21 o 
  -1  -8  11      225.60      239.71     19.34 o 
   0  -8  11      404.56      434.42     18.80 o 
   1  -8  11       92.47      105.07     11.56 o 
   2  -8  11       65.85       54.42      9.29 o 
   3  -8  11       75.43       68.51     14.67 o 
   4  -8  11     2026.31     2012.31     49.57 o 
   5  -8  11       44.71      -12.02     16.43 o 
   6  -8  11       37.34       33.17     13.86 o 
  -7  -7  11       32.36      819.76    102.04 o 
  -6  -7  11      161.92      304.92     73.69 o 
  -5  -7  11       55.10      140.39     57.36 o 
  -4  -7  11      199.05      215.81     32.36 o 
  -3  -7  11       61.81       49.06     14.38 o 
  -2  -7  11        0.07       -6.45      8.91 o 
  -1  -7  11       49.60       71.70     10.68 o 
   0  -7  11       19.76       14.49      8.24 o 
   1  -7  11      349.13      368.55     17.16 o 
   2  -7  11      270.24      211.40     25.81 o 
   3  -7  11       22.09       21.69      7.36 o 
   4  -7  11      137.69      140.33     10.32 o 
   5  -7  11      100.89      108.41     12.87 o 
   6  -7  11      230.88      202.78     16.53 o 
   7  -7  11       80.22       95.95     19.84 o 
  -7  -6  11      346.14      448.80     79.52 o 
  -6  -6  11       24.49       54.93     41.87 o 
  -5  -6  11      677.04      657.84     88.82 o 
  -4  -6  11       43.87       32.58     18.03 o 
  -3  -6  11      122.66      129.46     17.89 o 
  -2  -6  11      369.09      349.13     23.11 o 
  -1  -6  11       65.40       55.59      9.02 o 
   0  -6  11     1181.59     1146.85     32.85 o 
   1  -6  11       33.47       35.37      8.87 o 
   2  -6  11      186.32      163.44     11.16 o 
   3  -6  11      191.40      207.70     11.62 o 
   4  -6  11       33.49       42.96      6.96 o 
   5  -6  11      383.68      325.79     15.92 o 
   6  -6  11       69.22       83.03     12.05 o 
   7  -6  11       21.04       15.38      9.11 o 
  -8  -5  11        0.05       32.12     41.65 o 
  -7  -5  11       14.10       28.59     38.20 o 
  -6  -5  11      378.77      410.91     42.05 o 
  -5  -5  11       35.66       59.67     30.82 o 
  -4  -5  11     1060.70     1018.55     40.24 o 
  -3  -5  11       28.29       36.82     10.58 o 
  -2  -5  11       71.10      104.62     11.30 o 
  -1  -5  11      103.81      109.90      8.93 o 
   0  -5  11      294.84      294.08     14.57 o 
   1  -5  11     1719.30     1673.92     21.93 o 
   2  -5  11      544.87      544.64     15.83 o 
   3  -5  11      650.50      614.85     15.16 o 
   4  -5  11      252.35      262.32     10.80 o 
   5  -5  11     1013.06     1037.85     23.42 o 
   6  -5  11      136.00      158.57     13.61 o 
   7  -5  11      459.90      487.91     20.27 o 
   8  -5  11      215.05      204.48     25.28 o 
  -8  -4  11       81.49      196.66     60.12 o 
  -7  -4  11      293.85      282.56     37.26 o 
  -6  -4  11     1451.43     1407.85     94.01 o 
  -5  -4  11      152.90      160.17     28.19 o 
  -4  -4  11      184.67      174.92     14.60 o 
  -3  -4  11       17.53        4.29      8.42 o 
  -2  -4  11      197.57      215.02     11.59 o 
  -1  -4  11      205.13      232.26      9.59 o 
   0  -4  11      538.08      500.08     12.89 o 
   1  -4  11      413.81      402.64     11.18 o 
   2  -4  11      172.55      165.04      8.09 o 
   3  -4  11      112.52       85.38      8.13 o 
   4  -4  11      925.84      884.85     21.11 o 
   5  -4  11     1746.54     1702.87     31.73 o 
   6  -4  11     1909.70     1866.64     39.18 o 
   7  -4  11      318.45      323.88     18.03 o 
   8  -4  11        5.64        6.29      7.05 o 
   9  -4  11      331.84      347.64     23.55 o 
  -8  -3  11        0.33       -3.92     19.15 o 
  -7  -3  11       56.65       44.66     22.27 o 
  -6  -3  11      921.38      955.20     43.58 o 
  -5  -3  11      186.46      196.47     24.50 o 
  -4  -3  11      318.15      327.44     16.90 o 
  -3  -3  11      977.44      979.37     19.49 o 
  -2  -3  11      243.85      212.82     11.97 o 
  -1  -3  11      517.20      442.54     13.73 o 
   0  -3  11      166.61      165.00      8.37 o 
   1  -3  11       25.38       27.17      5.36 o 
   2  -3  11       14.49        8.61      3.43 o 
   3  -3  11     2784.98     2795.18     29.15 o 
   4  -3  11      202.93      210.95     13.37 o 
   5  -3  11      225.22      248.11     14.74 o 
   6  -3  11      899.09      857.62     23.06 o 
   7  -3  11       40.44       45.49     11.72 o 
   8  -3  11      135.79      138.70     13.58 o 
   9  -3  11       71.89       70.71     13.55 o 
  -8  -2  11      103.33       60.97     24.60 o 
  -7  -2  11       86.30       35.92     37.02 o 
  -6  -2  11       90.32       73.82     21.01 o 
  -5  -2  11      520.32      547.98     35.06 o 
  -4  -2  11      248.34      242.95     18.83 o 
  -3  -2  11      117.06      115.55     11.02 o 
  -2  -2  11       32.43       46.02      8.92 o 
  -1  -2  11       99.56       98.66     10.23 o 
   0  -2  11      740.29      661.06     16.50 o 
   1  -2  11      106.58      107.80      8.90 o 
   2  -2  11     1258.58     1267.58     18.64 o 
   3  -2  11       26.81       35.19      6.18 o 
   4  -2  11      539.60      546.14     22.95 o 
   5  -2  11        2.19        4.08      5.22 o 
   6  -2  11      643.86      633.47     20.43 o 
   7  -2  11      246.74      264.70     15.64 o 
   8  -2  11       88.23       89.28     11.85 o 
   9  -2  11       39.90       36.71      9.02 o 
  10  -2  11       22.27       29.10     11.16 o 
  -8  -1  11        2.46        7.24     16.61 o 
  -7  -1  11      268.66      264.25     48.27 o 
  -6  -1  11       85.26       77.70     20.84 o 
  -5  -1  11      395.49      364.68     22.94 o 
  -4  -1  11      470.97      473.39     23.16 o 
  -3  -1  11       60.10      105.14     13.32 o 
  -2  -1  11       67.21       80.50     10.56 o 
  -1  -1  11     1813.00     1859.63     29.04 o 
   0  -1  11     1745.17     1714.53     31.72 o 
   1  -1  11      335.22      388.13     13.49 o 
   2  -1  11       29.28       33.37      5.04 o 
   3  -1  11      391.57      407.63     12.69 o 
   4  -1  11      159.18      148.48      9.70 o 
   5  -1  11        6.48        6.13      3.61 o 
   6  -1  11       92.30      112.16     11.60 o 
   7  -1  11       23.70       17.13      6.06 o 
   8  -1  11      102.30       96.58     12.39 o 
   9  -1  11      718.86      720.70     27.88 o 
  10  -1  11      165.48      174.05     22.08 o 
  -8   0  11       72.46       76.76     23.57 o 
  -7   0  11        4.22       14.40     15.82 o 
  -6   0  11      223.64      307.81     33.08 o 
  -5   0  11      645.98      617.00     26.96 o 
  -4   0  11      414.97      407.15     16.57 o 
  -3   0  11     1617.49     1582.19     39.30 o 
  -2   0  11      265.74      256.97     16.97 o 
  -1   0  11      184.29      193.80     12.19 o 
   0   0  11      710.21      625.97     17.04 o 
   1   0  11     1870.59     1755.82     35.96 o 
   2   0  11      735.38      823.66     15.54 o 
   3   0  11        2.29        2.29      2.60 o 
   4   0  11      513.09      507.55     12.18 o 
   5   0  11     1413.66     1382.37     29.02 o 
   6   0  11      191.44      188.12     14.66 o 
   7   0  11      482.48      423.12     36.32 o 
   8   0  11        0.12       -3.19      5.56 o 
   9   0  11      102.79      106.95     14.24 o 
  10   0  11      146.98      127.60     20.80 o 
  -8   1  11      119.32      131.45     33.87 o 
  -7   1  11        0.39       -6.14     20.25 o 
  -6   1  11       19.64       34.82     34.15 o 
  -5   1  11      120.15      102.91     16.93 o 
  -4   1  11        1.49        5.78      9.47 o 
  -3   1  11     1772.07     1749.02     27.76 o 
  -2   1  11      132.19      135.06      9.79 o 
  -1   1  11      447.05      480.21     13.98 o 
   0   1  11      142.87      164.21      9.24 o 
   1   1  11     1533.62     1600.43     32.05 o 
   2   1  11     2557.09     2377.03     34.21 o 
   3   1  11       14.11       18.05      3.56 o 
   4   1  11        9.97       12.53      3.25 o 
   5   1  11      422.34      406.79     11.95 o 
   6   1  11     2472.26     2393.57     46.50 o 
   7   1  11        4.70       -2.11      6.88 o 
   8   1  11     1405.83     1380.96     48.15 o 
   9   1  11       14.54       29.38     10.46 o 
  10   1  11        0.29        4.62     12.00 o 
  -8   2  11      264.30      290.60     82.87 o 
  -7   2  11       54.17       30.92     19.61 o 
  -6   2  11        8.11        8.46     12.17 o 
  -5   2  11      266.28      224.10     22.94 o 
  -4   2  11      484.80      475.15     20.67 o 
  -3   2  11       85.21      118.52     14.82 o 
  -2   2  11      549.12      566.20     15.26 o 
  -1   2  11      418.31      413.89     13.47 o 
   0   2  11      273.85      241.39     10.07 o 
   1   2  11      900.76     1006.86     18.10 o 
   2   2  11     2237.48     2196.51     34.25 o 
   3   2  11      663.13      733.64     24.45 o 
   4   2  11     1680.41     1729.67     23.27 o 
   5   2  11      337.80      319.78     12.77 o 
   6   2  11     1601.23     1523.10     25.48 o 
   7   2  11      506.76      504.10     22.59 o 
   8   2  11      356.98      366.92     22.64 o 
   9   2  11       26.38       27.60     11.17 o 
  10   2  11        0.89       -7.63      8.86 o 
  -7   3  11      304.79      373.97     53.61 o 
  -6   3  11      135.33      178.99     22.41 o 
  -5   3  11       31.12       29.06      9.50 o 
  -4   3  11      663.40      673.94     19.53 o 
  -3   3  11      322.11      337.55     15.15 o 
  -2   3  11       86.98       92.91      8.04 o 
  -1   3  11      101.92      112.06      7.37 o 
   0   3  11     1308.42     1315.62     20.88 o 
   1   3  11     1698.18     1813.80     20.63 o 
   2   3  11      276.57      269.29     14.51 o 
   3   3  11      588.14      614.45     17.61 o 
   4   3  11      280.36      275.60      9.87 o 
   5   3  11      181.35      175.91     12.05 o 
   6   3  11      113.02      100.43      9.22 o 
   7   3  11      556.21      564.73     23.92 o 
   8   3  11      195.41      177.14     17.81 o 
   9   3  11       43.01       50.68     12.39 o 
  10   3  11       11.96       25.67     16.40 o 
  -7   4  11       25.18       20.67     15.27 o 
  -6   4  11        7.34        5.23     10.13 o 
  -5   4  11        1.71        0.62      7.37 o 
  -4   4  11      715.22      712.11     18.78 o 
  -3   4  11      116.83      101.23     17.82 o 
  -2   4  11     1131.38     1158.86     20.19 o 
  -1   4  11       59.40       46.44      6.85 o 
   0   4  11       86.69       61.60      5.90 o 
   1   4  11        5.14        7.76      2.72 o 
   2   4  11      346.34      378.76     15.68 o 
   3   4  11     2203.55     2131.92     33.99 o 
   4   4  11      249.39      244.05     13.72 o 
   5   4  11      515.98      474.55     19.73 o 
   6   4  11       36.23       42.84      8.41 o 
   7   4  11       71.64       76.89     10.12 o 
   8   4  11        4.93        9.02      8.04 o 
   9   4  11      843.01      741.69     26.59 o 
  10   4  11      479.42      461.10     24.60 o 
  -6   5  11       45.78       85.72     20.90 o 
  -5   5  11      158.16      197.13     26.45 o 
  -4   5  11       13.55       16.41      7.34 o 
  -3   5  11        4.63       -4.28      9.35 o 
  -2   5  11     1273.73     1320.85     23.89 o 
  -1   5  11     2145.75     2159.35     29.38 o 
   0   5  11       22.66       16.41      4.64 o 
   1   5  11       11.80        9.45      4.97 o 
   2   5  11     1013.12      969.24     18.12 o 
   3   5  11       73.76       91.41     10.40 o 
   4   5  11      222.57      234.52     17.01 o 
   5   5  11      302.28      311.24     16.16 o 
   6   5  11      250.47      267.37     15.94 o 
   7   5  11       45.44       54.88      9.19 o 
   8   5  11      999.98     1024.52     39.33 o 
   9   5  11      273.57      247.22     19.07 o 
  10   5  11      686.29      698.61     28.13 o 
  -6   6  11        1.08        1.19     23.07 o 
  -5   6  11      371.12      386.77     21.25 o 
  -4   6  11       43.51       49.04     11.22 o 
  -3   6  11     1313.53     1277.68     28.31 o 
  -2   6  11        4.61        5.44      6.64 o 
  -1   6  11      130.01      158.84     11.54 o 
   0   6  11        0.46       -0.02      4.23 o 
   1   6  11     1061.84     1050.12     22.63 o 
   2   6  11      321.22      348.61     17.12 o 
   3   6  11      219.92      243.20     16.38 o 
   4   6  11     1841.92     1774.29     34.88 o 
   5   6  11      294.46      316.05     20.58 o 
   6   6  11       48.49       78.11     11.59 o 
   7   6  11      101.06      124.17     14.03 o 
   8   6  11        6.39       15.40     12.31 o 
   9   6  11        4.57        9.45      8.65 o 
  10   6  11       44.12       78.98     17.61 o 
  -5   7  11       23.72       23.27     16.97 o 
  -4   7  11        5.44        8.53     18.97 o 
  -3   7  11       17.62       13.91      9.69 o 
  -2   7  11      736.73      736.71     25.34 o 
  -1   7  11      383.55      382.83     16.39 o 
   0   7  11       39.07       34.78      8.19 o 
   1   7  11       27.08       31.73      7.83 o 
   2   7  11     8786.74     8385.79     83.72 o 
   3   7  11       45.14       40.10     10.80 o 
   4   7  11        1.25        5.08      5.60 o 
   5   7  11      593.49      509.26     27.54 o 
   6   7  11       70.97       59.91     12.63 o 
   7   7  11       35.83       10.56     12.81 o 
   8   7  11        0.70        1.25     15.67 o 
   9   7  11        2.80       13.34     12.36 o 
  -4   8  11       39.23       45.02     13.12 o 
  -3   8  11      107.43      110.53     15.03 o 
  -2   8  11       64.10       76.37     22.82 o 
  -1   8  11       19.66       17.57      8.30 o 
   0   8  11      414.29      429.41     16.56 o 
   1   8  11        1.84       -1.22     10.63 o 
   2   8  11      661.85      686.18     32.54 o 
   3   8  11      757.53      711.84     28.10 o 
   4   8  11      366.54      348.08     25.35 o 
   5   8  11      103.23      101.56     19.32 o 
   6   8  11        2.41        7.33      7.48 o 
   7   8  11       85.85       67.32     17.39 o 
   8   8  11       95.73       61.66     22.05 o 
  -3   9  11        6.81       27.37     29.43 o 
  -2   9  11       82.71      115.64     28.58 o 
  -1   9  11       18.87       35.50     17.79 o 
   0   9  11       64.39       69.50     13.55 o 
   1   9  11       81.58       53.20     11.52 o 
   2   9  11       82.85       58.70     25.87 o 
   3   9  11      285.42      325.39     27.07 o 
   4   9  11       29.96       13.27      9.91 o 
   5   9  11        4.49        5.40      7.42 o 
   6   9  11       14.85       18.47      9.03 o 
   7   9  11      186.60      171.11     26.44 o 
   8   9  11       33.22       54.97     18.94 o 
  -1  10  11       55.14       48.44     18.83 o 
   0  10  11      185.19      202.52     21.26 o 
   1  10  11        0.09      -11.34      9.92 o 
   2  10  11       19.53        4.47     10.46 o 
   3  10  11      760.48      719.03     38.71 o 
   4  10  11      630.61      692.61     35.08 o 
   5  10  11      396.83      357.22     41.09 o 
   6  10  11      173.73      163.41     22.47 o 
   2  11  11      298.71      281.44     27.95 o 
   3  11  11      314.90      308.37     29.65 o 
   4  11  11      459.63      458.02     33.52 o 
  -3 -10  12       54.52       52.83     28.10 o 
  -2 -10  12       25.32       18.00     16.54 o 
  -1 -10  12       52.87       83.59     19.20 o 
   0 -10  12      183.81      201.91     20.82 o 
   1 -10  12        2.54       14.76      9.27 o 
   2 -10  12      100.78       88.27     12.61 o 
  -5  -9  12       20.25       88.18     60.91 o 
  -4  -9  12      390.49      433.36     48.65 o 
  -3  -9  12       48.01       57.03     16.84 o 
  -2  -9  12       19.98       25.97     16.70 o 
  -1  -9  12        0.00        2.36     11.23 o 
   0  -9  12      107.77      135.33     14.45 o 
   1  -9  12      234.41      222.16     21.51 o 
   2  -9  12      160.09      166.12     18.61 o 
   3  -9  12       17.00       18.27     10.31 o 
   4  -9  12      135.76       87.13     13.57 o 
  -6  -8  12      118.18       57.58     60.20 o 
  -5  -8  12        5.85      -19.45     42.24 o 
  -4  -8  12      626.76      620.09     61.37 o 
  -3  -8  12     1527.98     1559.85     48.02 o 
  -2  -8  12        5.24        0.72     13.53 o 
  -1  -8  12       24.22       38.76     21.63 o 
   0  -8  12      259.63      304.48     19.37 o 
   1  -8  12      271.72      287.98     17.85 o 
   2  -8  12      217.30      222.92     18.48 o 
   3  -8  12        9.77       -4.93      8.86 o 
   4  -8  12       11.00        2.47     10.11 o 
   5  -8  12        3.31        9.59     14.79 o 
  -7  -7  12      241.75      267.00     77.47 o 
  -6  -7  12       44.19      -48.61     37.12 o 
  -5  -7  12      119.27      147.35     55.96 o 
  -4  -7  12      281.10      311.96     35.52 o 
  -3  -7  12      212.58      254.43     24.31 o 
  -2  -7  12      173.52      164.25     14.86 o 
  -1  -7  12       35.68       42.82      9.48 o 
   0  -7  12     1174.33     1161.77     26.36 o 
   1  -7  12      537.20      594.98     19.81 o 
   2  -7  12      927.05      913.54     31.54 o 
   3  -7  12       91.47       80.85      9.71 o 
   4  -7  12        3.97       -0.42      5.11 o 
   5  -7  12      292.00      268.65     18.02 o 
   6  -7  12       16.45        8.65     13.05 o 
  -7  -6  12       12.00       44.97     45.48 o 
  -6  -6  12        1.44       42.12     39.49 o 
  -5  -6  12        2.14        2.78     36.52 o 
  -4  -6  12      309.62      323.49     31.78 o 
  -3  -6  12        6.69        8.00     11.74 o 
  -2  -6  12        0.95       13.81      9.76 o 
  -1  -6  12       18.23        8.79      9.67 o 
   0  -6  12      438.82      427.36     17.69 o 
   1  -6  12       73.62       66.47      9.00 o 
   2  -6  12      371.18      378.28     14.10 o 
   3  -6  12      146.96      151.64     10.11 o 
   4  -6  12      670.03      719.26     17.88 o 
   5  -6  12      686.25      640.38     20.08 o 
   6  -6  12      104.65       76.35     10.27 o 
   7  -6  12        3.73       -0.36      5.67 o 
  -8  -5  12       22.67      -32.29     40.89 o 
  -7  -5  12      684.81      816.71    110.32 o 
  -6  -5  12       31.01       17.79     18.64 o 
  -5  -5  12      160.31      155.64     35.17 o 
  -4  -5  12      570.91      516.00     27.60 o 
  -3  -5  12      370.00      557.92     23.59 o 
  -2  -5  12      447.29      445.19     20.45 o 
  -1  -5  12       55.89       67.36      8.96 o 
   0  -5  12      708.22      695.84     16.87 o 
   1  -5  12        5.23       12.67      6.01 o 
   2  -5  12      165.75      167.81     10.74 o 
   3  -5  12       74.19       80.41      8.43 o 
   4  -5  12        3.68       -0.81      4.40 o 
   5  -5  12      163.19      158.04     12.06 o 
   6  -5  12      382.18      380.02     17.54 o 
   7  -5  12        9.02       13.12      6.21 o 
   8  -5  12       11.37       19.56      8.12 o 
  -8  -4  12      660.52      692.16    111.81 o 
  -7  -4  12      132.53      321.79     64.06 o 
  -6  -4  12       40.94      100.38     43.54 o 
  -5  -4  12        5.50        3.46     17.21 o 
  -4  -4  12     1019.67      969.53     27.80 o 
  -3  -4  12      122.51      107.65     14.37 o 
  -2  -4  12      538.14      543.28     17.65 o 
  -1  -4  12     2841.12     2807.13     29.19 o 
   0  -4  12     1051.38     1014.75     17.89 o 
   1  -4  12     1500.40     1543.29     20.70 o 
   2  -4  12      344.41      876.25     64.81 o 
   3  -4  12     1804.49     1742.39     25.34 o 
   4  -4  12      538.63      532.67     18.43 o 
   5  -4  12      215.89      254.26     14.82 o 
   6  -4  12      114.03       99.59     10.67 o 
   7  -4  12        9.27       12.41      7.63 o 
   8  -4  12        3.17        5.99      8.87 o 
   9  -4  12      186.02      179.80     18.38 o 
  -8  -3  12      586.26      669.11    117.36 o 
  -7  -3  12        0.04       27.32     34.61 o 
  -6  -3  12      743.25      746.71     47.39 o 
  -5  -3  12        1.51       14.96     18.11 o 
  -4  -3  12      450.38      474.36     23.31 o 
  -3  -3  12      341.09      308.65     16.10 o 
  -2  -3  12      949.17      947.83     23.73 o 
  -1  -3  12      271.44      266.59     13.20 o 
   0  -3  12     1099.35     1110.02     19.02 o 
   1  -3  12      103.06      114.66      7.71 o 
   2  -3  12     1658.22     1566.05     19.66 o 
   3  -3  12      346.49      318.45     10.93 o 
   4  -3  12     2012.51     1950.57     32.05 o 
   5  -3  12        1.47        4.41      4.91 o 
   6  -3  12      490.58      451.92     22.95 o 
   7  -3  12      279.09      295.98     17.31 o 
   8  -3  12       92.67       84.85     11.08 o 
   9  -3  12        1.34       -2.23      8.29 o 
  -8  -2  12      442.36      495.08     95.24 o 
  -7  -2  12      206.48      256.91     47.51 o 
  -6  -2  12        6.66        8.15     15.83 o 
  -5  -2  12       24.28       41.08     16.92 o 
  -4  -2  12     1404.49     1406.58     35.89 o 
  -3  -2  12      192.14      183.72     16.81 o 
  -2  -2  12      228.38      255.46     15.22 o 
  -1  -2  12       48.28       56.59      9.45 o 
   0  -2  12      178.28      215.45     13.39 o 
   1  -2  12      269.55      234.23     10.26 o 
   2  -2  12      192.77      212.29      9.78 o 
   3  -2  12      234.92      213.90     11.63 o 
   4  -2  12      714.23      698.18     18.68 o 
   5  -2  12       52.08       53.01      8.19 o 
   6  -2  12      364.33      374.13     16.35 o 
   7  -2  12      487.19      486.29     18.51 o 
   8  -2  12       62.81       65.32     11.80 o 
   9  -2  12        7.03        2.92      7.72 o 
  -8  -1  12        2.74        2.93     18.65 o 
  -7  -1  12      581.60      494.35     38.32 o 
  -6  -1  12      483.79      458.17     35.64 o 
  -5  -1  12      154.73      148.29     16.41 o 
  -4  -1  12       39.54       24.60     11.02 o 
  -3  -1  12      314.39      349.08     18.09 o 
  -2  -1  12      593.89      585.07     19.94 o 
  -1  -1  12       38.94       38.24      8.86 o 
   0  -1  12     3502.06     3598.19     42.09 o 
   1  -1  12       24.75       14.52      5.76 o 
   2  -1  12     2204.36     2380.15     26.86 o 
   3  -1  12      227.48      245.79      8.82 o 
   4  -1  12       99.88      114.65     10.07 o 
   5  -1  12     1161.98     1133.33     24.70 o 
   6  -1  12       20.03       19.09      5.72 o 
   7  -1  12      506.32      485.68     20.97 o 
   8  -1  12      174.52      158.18     16.22 o 
   9  -1  12      172.90      224.47     17.29 o 
  10  -1  12       23.10       32.05     13.85 o 
  -8   0  12      208.84      246.05     34.69 o 
  -7   0  12      292.27      297.68     50.13 o 
  -6   0  12      139.71      137.02     24.98 o 
  -5   0  12        7.09        2.31     10.56 o 
  -4   0  12        0.32       -2.40      8.10 o 
  -3   0  12       32.20       16.25     10.50 o 
  -2   0  12      277.38      252.82     17.52 o 
  -1   0  12      226.50      248.38     14.47 o 
   0   0  12     1187.82     1237.73     23.89 o 
   1   0  12       65.96       88.17      8.16 o 
   2   0  12       23.48       36.83      3.79 o 
   3   0  12        5.91        9.78      3.45 o 
   4   0  12       98.48       81.12      6.58 o 
   5   0  12      348.01      329.09     15.03 o 
   6   0  12      114.67       99.75     10.96 o 
   7   0  12      474.57      424.50     39.22 o 
   8   0  12      705.03      684.39     27.38 o 
   9   0  12        8.14       14.17      7.73 o 
  10   0  12        0.02        9.78     11.78 o 
  -8   1  12      278.35      373.47     78.63 o 
  -7   1  12      287.03      219.57     39.66 o 
  -6   1  12      116.57      113.68     29.99 o 
  -5   1  12       87.11       96.65     14.93 o 
  -4   1  12      239.14      268.76     16.27 o 
  -3   1  12       75.22       85.45      9.84 o 
  -2   1  12     2022.24     1984.30     29.93 o 
  -1   1  12      722.20      708.04     17.30 o 
   0   1  12     1030.18     1074.98     21.73 o 
   1   1  12       82.05      113.22      6.02 o 
   2   1  12      366.56      328.05     15.12 o 
   3   1  12      693.62      721.94     13.48 o 
   4   1  12        0.05       -0.61      2.57 o 
   5   1  12     1446.54     1429.21     23.18 o 
   6   1  12       40.29       41.29      8.83 o 
   7   1  12     1003.20     1054.52     48.39 o 
   8   1  12      372.62      371.70     29.92 o 
   9   1  12      381.51      406.86     27.58 o 
  10   1  12       30.40       26.00     12.85 o 
  -7   2  12       51.30       34.11     22.12 o 
  -6   2  12        5.19        7.49     14.31 o 
  -5   2  12     1297.16     1207.47     41.53 o 
  -4   2  12     1057.86     1032.78     28.88 o 
  -3   2  12       12.82        3.25      8.42 o 
  -2   2  12       65.22       66.60      9.14 o 
  -1   2  12     3504.71     3433.43     37.14 o 
   0   2  12     2383.80     2261.24     29.39 o 
   1   2  12      572.81      518.90     14.36 o 
   2   2  12      241.48      262.08     19.18 o 
   3   2  12      445.43      460.56     21.08 o 
   4   2  12     1034.05      911.37     18.13 o 
   5   2  12      980.32      944.05     21.09 o 
   6   2  12     1486.01     1451.78     36.08 o 
   7   2  12      900.80      916.94     30.01 o 
   8   2  12      174.77      175.00     23.10 o 
   9   2  12       76.96       54.34     13.98 o 
  10   2  12        8.31       28.23     11.60 o 
  -7   3  12       56.88       94.79     29.84 o 
  -6   3  12      220.28      262.09     27.05 o 
  -5   3  12       71.23       66.18     11.95 o 
  -4   3  12       11.41       14.18     10.69 o 
  -3   3  12      473.78      460.19     19.22 o 
  -2   3  12     1025.88      956.07     20.99 o 
  -1   3  12     1697.13     1730.29     22.88 o 
   0   3  12      235.23      235.00     10.58 o 
   1   3  12      811.94      805.01     17.59 o 
   2   3  12      780.07      706.84     22.77 o 
   3   3  12      866.19      828.72     24.31 o 
   4   3  12      881.46      822.92     20.80 o 
   5   3  12      762.88      728.48     20.10 o 
   6   3  12        4.51       -3.46      4.40 o 
   7   3  12      784.56      797.19     32.57 o 
   8   3  12      463.93      464.99     24.55 o 
   9   3  12        2.84       39.50     42.52 o 
  10   3  12      250.84      278.95     25.26 o 
  -7   4  12       75.16       87.07     20.53 o 
  -6   4  12      110.37      116.04     23.71 o 
  -5   4  12       74.01       73.40     11.38 o 
  -4   4  12       46.44       37.11      8.39 o 
  -3   4  12      416.32      399.59     19.95 o 
  -2   4  12      402.65      430.10     14.45 o 
  -1   4  12     3183.04     3159.68     32.75 o 
   0   4  12      605.46      642.12     17.83 o 
   1   4  12      153.14      166.09      8.36 o 
   2   4  12       36.00       26.43      7.51 o 
   3   4  12     2253.74     2160.29     40.65 o 
   4   4  12        3.54       47.31     11.42 o 
   5   4  12        0.45        0.21      5.74 o 
   6   4  12      124.11      123.06     13.43 o 
   7   4  12       27.63       20.13     11.49 o 
   8   4  12       53.03       60.28     11.90 o 
   9   4  12        4.21        3.83      8.92 o 
  10   4  12       27.60       38.22     15.34 o 
  -6   5  12      117.10      155.91     36.60 o 
  -5   5  12      116.46      108.43     13.76 o 
  -4   5  12        0.13        6.14      7.32 o 
  -3   5  12       29.01       19.95      7.94 o 
  -2   5  12       91.94       94.10     10.85 o 
  -1   5  12      653.81      676.23     17.63 o 
   0   5  12      248.27      274.41     11.09 o 
   1   5  12      726.20      700.31     22.47 o 
   2   5  12        5.95        7.33      5.88 o 
   3   5  12        1.88       -0.21      4.45 o 
   4   5  12      274.38      278.58     16.41 o 
   5   5  12      141.23      160.76     13.44 o 
   6   5  12       67.38       59.30      9.03 o 
   7   5  12      341.19      356.66     17.27 o 
   8   5  12      950.87      908.63     31.68 o 
   9   5  12      294.53      311.45     19.61 o 
  10   5  12      157.02      137.03     15.09 o 
  -5   6  12        8.01        0.25     18.14 o 
  -4   6  12      219.62      189.55     17.55 o 
  -3   6  12       10.57       15.61     17.71 o 
  -2   6  12        5.07       22.17      9.47 o 
  -1   6  12        4.78        7.03      7.55 o 
   0   6  12      911.66      902.98     20.11 o 
   1   6  12        9.44        8.56      6.37 o 
   2   6  12     1067.27     1034.13     31.68 o 
   3   6  12      427.52      415.35     18.43 o 
   4   6  12      916.84      914.83     26.21 o 
   5   6  12       91.15      109.64     17.52 o 
   6   6  12      200.01      206.49     18.39 o 
   7   6  12      237.58      271.13     21.79 o 
   8   6  12     1651.21     1601.74     50.24 o 
   9   6  12      772.54      799.20     41.28 o 
  -5   7  12      118.10      116.54     17.88 o 
  -4   7  12       40.33       33.27     22.91 o 
  -3   7  12       16.07        5.40      9.31 o 
  -2   7  12       21.80       22.47     11.02 o 
  -1   7  12      114.21      147.85     15.71 o 
   0   7  12      295.75      303.00     14.34 o 
   1   7  12      795.73      796.73     23.26 o 
   2   7  12      435.14      436.25     20.99 o 
   3   7  12       48.19       57.75     13.05 o 
   4   7  12       36.98       50.81     11.55 o 
   5   7  12       86.86      108.91     16.12 o 
   6   7  12      126.01      161.56     20.17 o 
   7   7  12      169.37      145.73     24.16 o 
   8   7  12       63.36       73.38     17.77 o 
   9   7  12      882.53      868.56     46.99 o 
  -4   8  12      156.97      187.90     18.14 o 
  -3   8  12       68.36       81.75     14.66 o 
  -2   8  12      114.30      129.12     17.35 o 
  -1   8  12       96.81       87.99     11.35 o 
   0   8  12     3009.33     3093.24     50.91 o 
   1   8  12        5.47        7.96      9.85 o 
   2   8  12       14.21       24.10     10.78 o 
   3   8  12      184.05      237.82     23.78 o 
   4   8  12      330.47      364.00     26.11 o 
   5   8  12       85.38       14.60     29.54 o 
   6   8  12        0.76       -6.01     15.15 o 
   7   8  12      223.37      281.36     32.41 o 
   8   8  12       12.36        7.11     12.41 o 
  -2   9  12      629.93      637.86     34.67 o 
  -1   9  12        5.74      -20.39     30.56 o 
   0   9  12      190.00      209.03     18.17 o 
   1   9  12       47.41       68.96     29.22 o 
   2   9  12       62.86       65.78     14.76 o 
   3   9  12      202.25      209.99     22.62 o 
   4   9  12        0.18        1.94      8.16 o 
   5   9  12        1.07       12.50     10.97 o 
   6   9  12       49.30       58.45     15.58 o 
   7   9  12        8.40       17.70     16.56 o 
   0  10  12       72.62       88.06     19.27 o 
   1  10  12       49.11       63.74     16.46 o 
   2  10  12        1.33        4.09      7.17 o 
   3  10  12       49.24       28.03     12.75 o 
   4  10  12       14.67       11.92     17.67 o 
   5  10  12      102.11       95.44     20.93 o 
   6  10  12       62.64       47.87     12.15 o 
  -2 -10  13       71.72       58.84     19.30 o 
  -1 -10  13       36.10       53.00     18.19 o 
   0 -10  13        9.57       13.31     13.32 o 
   1 -10  13       37.07       28.49     16.06 o 
  -4  -9  13       38.40       48.61     21.16 o 
  -3  -9  13      155.93      171.95     23.79 o 
  -2  -9  13      107.02      109.37     20.54 o 
  -1  -9  13        3.79        9.34     12.34 o 
   0  -9  13      102.46       97.77     16.28 o 
   1  -9  13      270.05      304.91     19.32 o 
   2  -9  13        1.40       11.58     14.13 o 
   3  -9  13      424.41      463.15     22.59 o 
  -5  -8  13       90.42      132.74     62.07 o 
  -4  -8  13       76.52       48.67     41.76 o 
  -3  -8  13      164.97      154.37     21.65 o 
  -2  -8  13       52.15       77.12     17.81 o 
  -1  -8  13        2.79      -13.55     10.14 o 
   0  -8  13      376.51      404.49     18.70 o 
   1  -8  13      136.87      149.15     16.20 o 
   2  -8  13      124.77      141.92     16.41 o 
   3  -8  13      132.72      137.17     14.60 o 
   4  -8  13      164.71      172.97     24.63 o 
   5  -8  13       10.05       19.60     15.53 o 
  -6  -7  13      245.52      -51.08     56.43 o 
  -5  -7  13      377.89      494.04     87.18 o 
  -4  -7  13        0.07       17.96     24.28 o 
  -3  -7  13       14.56       -1.24     11.23 o 
  -2  -7  13      556.63      591.82     23.28 o 
  -1  -7  13      350.30      347.52     22.06 o 
   0  -7  13        0.63        3.43      7.97 o 
   1  -7  13        6.14        5.09      8.51 o 
   2  -7  13      215.65      195.96     14.45 o 
   3  -7  13       36.44       56.05     11.25 o 
   4  -7  13        0.38        5.96      6.29 o 
   5  -7  13      172.94      145.52     15.24 o 
   6  -7  13       21.45       15.17     12.45 o 
  -7  -6  13      308.68      418.15     83.57 o 
  -5  -6  13      324.82       63.94     59.21 o 
  -4  -6  13     1093.73     1150.98     50.89 o 
  -3  -6  13      910.80      982.37     35.34 o 
  -2  -6  13      462.72      441.27     20.80 o 
  -1  -6  13      205.97      218.16     16.30 o 
   0  -6  13     1702.59     1586.03     29.89 o 
   1  -6  13        0.08       15.07      6.78 o 
   2  -6  13       44.62       44.90      7.50 o 
   3  -6  13        6.09       18.28      6.39 o 
   4  -6  13      179.46      169.89     11.00 o 
   5  -6  13       12.40        5.03      7.91 o 
   6  -6  13        9.73        0.29      7.47 o 
   7  -6  13        4.66       13.82      8.71 o 
  -7  -5  13        4.48       -0.76     39.06 o 
  -6  -5  13       80.37       63.56     25.07 o 
  -5  -5  13        4.17        5.03     30.98 o 
  -4  -5  13       77.32       72.38     13.95 o 
  -3  -5  13      220.98      214.74     17.87 o 
  -2  -5  13      269.23      250.09     17.35 o 
  -1  -5  13      153.15      165.07     12.47 o 
   0  -5  13      246.27      244.79     12.53 o 
   1  -5  13      133.17      159.35     10.49 o 
   2  -5  13      989.07      953.49     19.65 o 
   3  -5  13     1219.50     1161.16     22.71 o 
   4  -5  13       30.89       22.99      4.70 o 
   5  -5  13      500.40      471.79     17.20 o 
   6  -5  13       41.02       36.57      8.84 o 
   7  -5  13       86.05       62.73     13.68 o 
   8  -5  13       17.81       15.24     10.72 o 
  -7  -4  13      370.93      474.50     64.47 o 
  -6  -4  13       14.73       -5.46     18.89 o 
  -5  -4  13       29.72       10.56     19.00 o 
  -4  -4  13       26.41       44.88     13.88 o 
  -3  -4  13      393.39      347.47     23.87 o 
  -2  -4  13        5.53        4.85      6.71 o 
  -1  -4  13       45.12       58.54      7.33 o 
   0  -4  13       20.35        9.86      5.53 o 
   1  -4  13      106.78      106.54      9.83 o 
   2  -4  13       76.16       82.75      8.76 o 
   3  -4  13      216.77      230.76     11.40 o 
   4  -4  13      394.13      384.61     16.31 o 
   5  -4  13      102.58      105.15     11.02 o 
   6  -4  13      465.76      457.21     18.32 o 
   7  -4  13      100.80       80.35     14.01 o 
   8  -4  13       25.93       25.17     10.46 o 
  -8  -3  13      241.11      241.55     74.22 o 
  -7  -3  13        5.72      -14.70     20.15 o 
  -6  -3  13        9.43       21.35     21.03 o 
  -5  -3  13      268.16      302.54     30.39 o 
  -4  -3  13      115.40      113.00     15.42 o 
  -3  -3  13     2381.37     2367.05     36.07 o 
  -2  -3  13       17.94       27.25      9.31 o 
  -1  -3  13     1684.65     1691.43     65.96 o 
   0  -3  13        8.76        2.44      5.73 o 
   1  -3  13     1513.22     1483.19     23.48 o 
   2  -3  13     1325.66     1299.44     21.69 o 
   3  -3  13     1254.38     1245.16     20.06 o 
   4  -3  13      216.28      244.43     14.20 o 
   5  -3  13       61.02       68.85     10.21 o 
   6  -3  13      120.64      122.41     12.22 o 
   7  -3  13     1175.57     1099.49     28.26 o 
   8  -3  13       99.36      126.69     14.80 o 
   9  -3  13       66.40       58.98     12.28 o 
  -8  -2  13      195.04      204.92     38.41 o 
  -7  -2  13      442.25      495.04     58.99 o 
  -6  -2  13      128.48      103.40     22.06 o 
  -5  -2  13       18.49       18.91     16.63 o 
  -4  -2  13      211.90      212.15     18.74 o 
  -3  -2  13        9.25        6.60      9.02 o 
  -2  -2  13      259.11      261.60     16.87 o 
  -1  -2  13      342.95      354.41     17.39 o 
   0  -2  13     1005.21      960.15     23.70 o 
   1  -2  13     1503.49     1501.84     22.81 o 
   2  -2  13     2957.82     2840.20     30.42 o 
   3  -2  13        0.48       -1.32      4.21 o 
   4  -2  13      998.82      990.54     22.45 o 
   5  -2  13     1369.35     1353.05     28.36 o 
   6  -2  13      227.25      210.84     16.38 o 
   7  -2  13        0.07        3.14      6.48 o 
   8  -2  13      539.05      507.45     20.17 o 
   9  -2  13      610.74      625.09     28.69 o 
  -8  -1  13       23.54       37.66     20.47 o 
  -7  -1  13      109.03       88.58     40.32 o 
  -6  -1  13      598.19      600.03     41.90 o 
  -5  -1  13      379.93      387.59     24.14 o 
  -4  -1  13       20.21       35.30      9.82 o 
  -3  -1  13      414.97      421.16     19.41 o 
  -2  -1  13      115.42      122.45     12.86 o 
  -1  -1  13     1351.12     1311.35     27.45 o 
   0  -1  13      144.23      172.64     13.00 o 
   1  -1  13      506.87      490.55     16.65 o 
   2  -1  13      168.56      184.91      9.48 o 
   3  -1  13      390.82      368.12     10.82 o 
   4  -1  13        4.53       -0.99      4.17 o 
   5  -1  13     1122.88     1054.37     24.35 o 
   6  -1  13      113.71      107.51     11.77 o 
   7  -1  13       72.75       65.95     10.46 o 
   8  -1  13      288.86      262.53     20.74 o 
   9  -1  13      319.47      359.46     32.04 o 
  10  -1  13        1.96       17.42     11.78 o 
  -8   0  13      248.81      272.25     70.10 o 
  -7   0  13      141.85      187.43     51.25 o 
  -6   0  13       99.28      138.66     32.53 o 
  -5   0  13      490.17      516.86     26.97 o 
  -4   0  13      573.12      559.96     19.66 o 
  -3   0  13       99.64       84.68     12.35 o 
  -2   0  13     2302.03     2216.40     41.80 o 
  -1   0  13      477.84      528.19     19.23 o 
   0   0  13     1616.85     1620.20     28.59 o 
   1   0  13      110.68      146.72     10.61 o 
   2   0  13        0.38       -0.26      3.18 o 
   3   0  13      873.33      828.46     16.93 o 
   4   0  13       28.22       24.80      4.64 o 
   5   0  13     1680.73     1736.15     36.68 o 
   6   0  13       67.41       70.23      9.47 o 
   7   0  13      595.80      506.97     24.71 o 
   8   0  13       41.08       53.56     16.54 o 
   9   0  13      157.39      173.20     24.83 o 
  10   0  13       46.62       51.75     23.84 o 
  -7   1  13       28.23       55.38     34.90 o 
  -6   1  13       37.54       70.20     20.61 o 
  -5   1  13       10.05        7.92     10.91 o 
  -4   1  13       93.88       65.82     12.25 o 
  -3   1  13      937.84      935.55     27.75 o 
  -2   1  13     1315.30     1399.54     26.85 o 
  -1   1  13      925.66      908.63     23.29 o 
   0   1  13        1.51        1.37      3.87 o 
   1   1  13       25.13       27.15      4.00 o 
   2   1  13      340.74      339.28     16.76 o 
   3   1  13      139.39      126.89      6.56 o 
   4   1  13      261.50      251.34     10.46 o 
   5   1  13     1040.07      972.24     20.87 o 
   6   1  13      836.87      879.20     36.02 o 
   7   1  13       48.22       51.64     12.53 o 
   8   1  13      120.72      182.44     37.82 o 
   9   1  13       21.27       13.05     10.62 o 
  10   1  13      946.69      962.73     41.63 o 
  -7   2  13       46.09       16.61     24.78 o 
  -6   2  13      175.69      152.06     21.23 o 
  -5   2  13      251.54      208.48     23.82 o 
  -4   2  13        9.93       -1.84     13.24 o 
  -3   2  13     1989.86     1978.08     31.16 o 
  -2   2  13      858.66      894.58     21.64 o 
  -1   2  13      768.49      753.42     21.93 o 
   0   2  13       92.37      100.34      7.94 o 
   1   2  13       58.07       48.62      7.25 o 
   2   2  13      174.63      161.99     13.89 o 
   3   2  13      838.13      809.03     27.94 o 
   4   2  13      175.03      193.02     16.21 o 
   5   2  13      263.36      318.07     15.42 o 
   6   2  13      329.17      326.27     30.99 o 
   7   2  13     1021.61     1023.88     40.07 o 
   8   2  13      372.91      417.41     33.50 o 
   9   2  13      226.04      287.01     29.92 o 
  10   2  13       67.15       95.37     17.90 o 
  -7   3  13      228.49      244.51     36.05 o 
  -6   3  13       29.05       25.66     18.82 o 
  -5   3  13      210.03      242.62     18.15 o 
  -4   3  13       14.47        7.87     10.80 o 
  -3   3  13      957.88      940.73     25.34 o 
  -2   3  13      577.90      595.02     17.72 o 
  -1   3  13        8.50        1.56      7.64 o 
   0   3  13      169.24      176.45     12.67 o 
   1   3  13      342.57      358.32     13.65 o 
   2   3  13     1275.58     1215.17     29.94 o 
   3   3  13       57.05       63.15     12.44 o 
   4   3  13     1685.91     1669.92     35.50 o 
   5   3  13       88.74       98.06      9.86 o 
   6   3  13      149.26      149.58     17.59 o 
   7   3  13       52.95       48.61     11.66 o 
   8   3  13        2.70       11.86     10.96 o 
   9   3  13       80.03       91.83     14.66 o 
  10   3  13      239.72      268.62     26.86 o 
  -6   4  13        0.70       -3.27     14.57 o 
  -5   4  13        0.29      -13.11     10.01 o 
  -4   4  13       82.01       98.58     15.38 o 
  -3   4  13      653.73      658.53     22.84 o 
  -2   4  13      592.77      638.99     21.33 o 
  -1   4  13      250.05      269.68     11.39 o 
   0   4  13     2471.22     2397.91     38.88 o 
   1   4  13     1077.51     1009.88     21.39 o 
   2   4  13      325.35      306.80     16.46 o 
   3   4  13      296.21      292.74     20.45 o 
   4   4  13     2280.55     2199.22     42.61 o 
   5   4  13      471.61      466.76     23.29 o 
   6   4  13        0.64       -2.41      9.52 o 
   7   4  13        2.78       37.88     11.50 o 
   8   4  13       11.15        8.92      7.98 o 
   9   4  13        0.10       -1.89      9.38 o 
  10   4  13        0.08       20.25     13.55 o 
  -6   5  13        6.23       -9.43     15.73 o 
  -5   5  13      219.90      245.37     20.85 o 
  -4   5  13      220.35      237.01     17.65 o 
  -3   5  13     1130.72     1162.71     35.32 o 
  -2   5  13       11.12       14.95      9.32 o 
  -1   5  13      232.36      243.76     14.25 o 
   0   5  13       36.61       34.92      7.87 o 
   1   5  13      582.04      555.10     19.21 o 
   2   5  13      481.23      449.65     18.97 o 
   3   5  13      118.00       95.58     10.97 o 
   4   5  13       15.67        8.08      6.05 o 
   5   5  13      278.59      271.93     16.94 o 
   6   5  13       26.14       37.38      7.51 o 
   7   5  13        2.63       14.27      6.59 o 
   8   5  13      246.12      233.37     27.49 o 
   9   5  13      625.94      746.32     33.48 o 
  10   5  13        1.69       35.26      8.90 o 
  -5   6  13       17.67       44.18     25.70 o 
  -4   6  13        8.12       17.50     10.54 o 
  -3   6  13       11.69       -6.26      9.47 o 
  -2   6  13        0.47        5.65      9.70 o 
  -1   6  13      268.85      285.09     16.52 o 
   0   6  13      159.85      176.11     12.60 o 
   1   6  13       86.06      168.41     15.46 o 
   2   6  13       70.06       62.22     11.56 o 
   3   6  13      466.83      516.64     23.67 o 
   4   6  13      425.20      385.69     20.83 o 
   5   6  13      184.74      227.05     19.47 o 
   6   6  13      225.21      222.75     21.24 o 
   7   6  13      276.07      328.54     28.55 o 
   8   6  13       62.69       66.81     18.73 o 
   9   6  13        0.32        3.45     10.23 o 
  -4   7  13       54.59       64.18     16.24 o 
  -3   7  13      238.92      260.62     23.39 o 
  -2   7  13       26.61       23.68     11.52 o 
  -1   7  13        5.93       -0.99      8.07 o 
   0   7  13      240.64      243.11     13.96 o 
   1   7  13      259.24      260.65     17.75 o 
   2   7  13      668.36      718.36     28.08 o 
   3   7  13        0.07        0.53      7.36 o 
   4   7  13      197.58      172.94     20.53 o 
   5   7  13       63.76       68.73     20.82 o 
   6   7  13     1879.71     1976.22     96.98 o 
   7   7  13      596.37      647.85     51.60 o 
   8   7  13        0.12        6.25     25.14 o 
   9   7  13       70.75       87.80     26.74 o 
  -3   8  13       39.45       41.18     17.57 o 
  -2   8  13       21.75       28.69     13.75 o 
  -1   8  13      104.01      131.03     26.99 o 
   0   8  13      638.87      628.25     25.31 o 
   1   8  13       32.11       32.66     10.57 o 
   2   8  13        9.70        3.98      7.23 o 
   3   8  13       20.29       30.64     10.24 o 
   4   8  13      140.67      115.51     26.05 o 
   5   8  13      330.52      280.65     31.43 o 
   6   8  13      154.60      167.28     23.95 o 
   7   8  13     2713.00     2823.73    111.93 o 
   8   8  13      210.50      227.10     29.34 o 
  -2   9  13      850.75      862.39     32.57 o 
   0   9  13        5.59       17.55     10.74 o 
   1   9  13      494.15      542.78     30.23 o 
   2   9  13      551.57      574.34     31.12 o 
   3   9  13       38.96       41.63     12.83 o 
   4   9  13      165.01      127.11     18.32 o 
   5   9  13        0.00       14.56     12.00 o 
   6   9  13      178.24      175.59     26.17 o 
   7   9  13      164.52      158.29     26.94 o 
   0  10  13      174.12      207.94     27.70 o 
   1  10  13      113.23      127.73     19.10 o 
   2  10  13       24.77       24.65     20.54 o 
   3  10  13       22.80       24.77     12.03 o 
   4  10  13      120.04      107.34     16.98 o 
   5  10  13       75.14       73.71     15.97 o 
  -3  -9  14       20.16        9.71     15.39 o 
  -2  -9  14       28.15       51.04     17.96 o 
  -1  -9  14      114.72      165.72     20.14 o 
   0  -9  14       25.39       24.91     13.53 o 
   1  -9  14      100.23       74.94     18.37 o 
   2  -9  14       65.83       60.21     22.86 o 
   3  -9  14        9.90       23.40     21.64 o 
  -5  -8  14        0.50       64.53     56.21 o 
  -4  -8  14      185.72      258.56     35.75 o 
  -3  -8  14      100.72      117.41     19.51 o 
  -2  -8  14      236.76      232.66     34.87 o 
  -1  -8  14      345.31      364.61     21.78 o 
   0  -8  14        1.93        1.85      9.96 o 
   1  -8  14      552.01      619.32     21.77 o 
   2  -8  14        2.19        2.02      8.93 o 
   3  -8  14       18.97       10.19      9.71 o 
   4  -8  14       52.49      148.10     36.21 o 
   5  -8  14      137.65      161.92     24.90 o 
  -5  -7  14       37.36       45.71     53.39 o 
  -4  -7  14        0.63       31.97     20.85 o 
  -3  -7  14       64.42       57.47     20.61 o 
  -2  -7  14      283.25      270.86     18.76 o 
  -1  -7  14       65.52       56.85     14.20 o 
   0  -7  14      105.11      101.36     11.87 o 
   1  -7  14       83.54       66.23     10.56 o 
   2  -7  14      604.36      613.17     21.09 o 
   3  -7  14       22.21       18.22     15.10 o 
   4  -7  14       10.21        7.75      6.69 o 
   5  -7  14      275.58      257.99     21.20 o 
   6  -7  14      635.86      643.05     27.23 o 
  -4  -6  14       53.81       28.78     45.93 o 
  -3  -6  14        1.05        1.80     11.75 o 
  -2  -6  14       64.03       56.11     12.51 o 
  -1  -6  14        3.22       -8.73      9.48 o 
   0  -6  14       42.02       19.19      7.72 o 
   1  -6  14       74.93       59.35      8.77 o 
   2  -6  14       79.81       83.59      9.48 o 
   3  -6  14       99.99      143.61     10.92 o 
   4  -6  14       84.15       89.10      8.54 o 
   5  -6  14      113.45      109.90     13.22 o 
   6  -6  14       82.34       50.84     13.18 o 
   7  -6  14      281.85      274.26     23.35 o 
  -7  -5  14      224.88      175.46     72.32 o 
  -6  -5  14       63.98      150.88     53.42 o 
  -5  -5  14      382.07      355.75     76.84 o 
  -4  -5  14      336.69      372.15     66.61 o 
  -3  -5  14      860.12      833.54     28.59 o 
  -2  -5  14     1404.92     1344.94     29.50 o 
  -1  -5  14       81.24       60.39     12.04 o 
   0  -5  14        0.76       -4.20      6.70 o 
   1  -5  14      326.77      333.34     13.97 o 
   2  -5  14     1074.24     1069.39     22.56 o 
   3  -5  14        1.04        3.95      5.97 o 
   4  -5  14      331.26      313.09     16.71 o 
   5  -5  14      118.95       98.37     10.41 o 
   6  -5  14      151.33      148.90     14.44 o 
   7  -5  14      629.48      652.61     26.38 o 
   8  -5  14        4.49        4.57      8.94 o 
  -7  -4  14        2.93       -5.76     19.47 o 
  -6  -4  14       65.58       92.92     42.02 o 
  -5  -4  14       89.23       -5.83     64.08 o 
  -4  -4  14      418.33      416.34     28.47 o 
  -3  -4  14       13.01        0.39      9.86 o 
  -2  -4  14       41.57       48.95     10.44 o 
  -1  -4  14      175.40      193.21     12.24 o 
   0  -4  14     1579.38     1579.45     24.66 o 
   1  -4  14     1415.85     1386.79     24.67 o 
   2  -4  14      604.40      585.87     16.95 o 
   3  -4  14      347.42      358.24     13.19 o 
   4  -4  14       96.79       98.79     11.04 o 
   5  -4  14      419.05      430.51     22.39 o 
   6  -4  14       36.18       46.41      7.49 o 
   7  -4  14      348.25      362.02     18.80 o 
   8  -4  14      249.24      264.62     19.97 o 
  -7  -3  14        2.45      -34.53     35.69 o 
  -6  -3  14      435.68      419.34     45.60 o 
  -5  -3  14      426.45      457.87     42.69 o 
  -4  -3  14       77.29       83.08     14.03 o 
  -3  -3  14      492.40      480.14     19.61 o 
  -2  -3  14      149.76      136.51     13.65 o 
  -1  -3  14       39.50       37.19     10.52 o 
   0  -3  14       63.64       68.39      9.18 o 
   1  -3  14      443.27      434.29     14.71 o 
   2  -3  14        5.63        2.90      6.06 o 
   3  -3  14       60.87       83.47      7.44 o 
   4  -3  14     1652.69     1641.39     30.78 o 
   5  -3  14        2.20        6.05      4.54 o 
   6  -3  14       34.75       18.65      7.25 o 
   7  -3  14      972.97      971.76     29.80 o 
   8  -3  14      166.77      202.90     16.25 o 
   9  -3  14      147.36      188.94     19.94 o 
  -7  -2  14       38.40       44.75     21.20 o 
  -6  -2  14        3.39       12.21     15.84 o 
  -5  -2  14      187.62      181.98     19.64 o 
  -4  -2  14       11.42        1.21      9.99 o 
  -3  -2  14     1242.64     1270.32     32.60 o 
  -2  -2  14      943.32      945.27     26.03 o 
  -1  -2  14      248.15      225.79     16.39 o 
   0  -2  14      835.60      817.52     23.35 o 
   1  -2  14     1301.82     1232.87     34.25 o 
   2  -2  14      497.43      536.04     20.28 o 
   3  -2  14      114.40      105.42     10.22 o 
   4  -2  14      218.97      200.99     12.78 o 
   5  -2  14     1482.90     1465.99     32.67 o 
   6  -2  14       58.62       54.41      8.83 o 
   7  -2  14      288.70      285.78     17.37 o 
   8  -2  14       10.28       11.74      8.69 o 
   9  -2  14      236.98      215.96     21.55 o 
  -7  -1  14      130.53      170.68     29.57 o 
  -6  -1  14      162.36      188.66     35.44 o 
  -5  -1  14      150.48      163.41     19.15 o 
  -4  -1  14      161.81      149.60     12.98 o 
  -3  -1  14       13.54       15.79      9.67 o 
  -2  -1  14     2733.29     2663.60     40.96 o 
  -1  -1  14       59.29       65.83     10.76 o 
   0  -1  14      204.36      222.48     15.03 o 
   1  -1  14        4.40        5.10      6.42 o 
   2  -1  14      987.20      937.16     18.16 o 
   3  -1  14     1401.96     1367.06     21.95 o 
   4  -1  14      411.98      394.88     31.38 o 
   5  -1  14      164.23      163.24     12.08 o 
   6  -1  14      120.91      128.47     11.68 o 
   7  -1  14      982.61      952.84     33.32 o 
   8  -1  14      308.89      310.81     32.80 o 
   9  -1  14       71.39      111.94     19.68 o 
  -7   0  14      299.16      296.50     44.08 o 
  -6   0  14       19.99       68.40     23.34 o 
  -5   0  14       65.86       59.05     18.46 o 
  -4   0  14      257.11      234.05     16.15 o 
  -3   0  14      170.10      171.86     15.07 o 
  -2   0  14        0.38       -5.75      8.89 o 
  -1   0  14      112.97      100.97     12.08 o 
   0   0  14       16.47       12.84      6.35 o 
   1   0  14        1.74       -9.83      7.72 o 
   2   0  14      170.41      163.45      7.55 o 
   3   0  14     1989.51     1940.99     26.92 o 
   4   0  14      303.85      297.53     14.69 o 
   5   0  14     1307.85     1363.32     32.57 o 
   6   0  14        0.08       -0.08      7.08 o 
   7   0  14     1271.51     1174.96     44.87 o 
   8   0  14      797.88      818.95     39.12 o 
   9   0  14      362.35      379.34     26.97 o 
  10   0  14       14.13       23.23     12.47 o 
  -7   1  14       68.04       87.70     24.93 o 
  -6   1  14      151.00      179.81     20.62 o 
  -5   1  14        2.02       -5.43     11.19 o 
  -4   1  14      201.68      224.94     16.66 o 
  -3   1  14        4.27        9.19      7.92 o 
  -2   1  14     2551.91     2463.87     42.84 o 
  -1   1  14      198.95      176.39     14.23 o 
   0   1  14        6.99        6.83      7.37 o 
   1   1  14      208.50      208.64      7.31 o 
   2   1  14      513.70      486.41     21.89 o 
   3   1  14      659.60      624.65     20.61 o 
   4   1  14      111.06      115.90     13.29 o 
   5   1  14        1.58       -0.95      5.33 o 
   6   1  14       65.15       44.64     15.59 o 
   7   1  14      106.38       82.73     19.76 o 
   8   1  14      407.46      420.20     32.46 o 
   9   1  14      919.82      826.38     40.80 o 
  10   1  14       11.65       50.30     16.72 o 
  -7   2  14       45.46       23.92     16.16 o 
  -6   2  14       11.35       17.24     11.74 o 
  -5   2  14      290.26      328.09     24.84 o 
  -4   2  14      239.69      258.84     18.04 o 
  -3   2  14     1725.07     1632.99     34.04 o 
  -2   2  14       16.18       14.74      7.95 o 
  -1   2  14       65.55       55.97     12.67 o 
   0   2  14      601.73      581.65     21.68 o 
   1   2  14      574.36      534.22     16.08 o 
   2   2  14       65.43       62.14     11.00 o 
   3   2  14      823.16      785.30     28.74 o 
   4   2  14     2682.21     2707.71     52.46 o 
   5   2  14       57.01       63.44     11.46 o 
   6   2  14        7.25       19.48     38.17 o 
   7   2  14      207.87      216.35     30.73 o 
   8   2  14      468.42      424.80     29.99 o 
   9   2  14        0.70        9.87     10.72 o 
  10   2  14      275.25      260.06     32.42 o 
  -6   3  14       38.49       44.82     17.25 o 
  -5   3  14      150.40      147.94     20.28 o 
  -4   3  14       19.12       29.96     12.25 o 
  -3   3  14        1.78        4.66      8.65 o 
  -2   3  14       60.13       47.56     10.48 o 
  -1   3  14      360.98      317.52     21.02 o 
   0   3  14      304.19      277.45     15.02 o 
   1   3  14      438.97      433.66     15.55 o 
   2   3  14      156.61      168.93     15.99 o 
   3   3  14     1298.12     1263.68     38.17 o 
   4   3  14       33.97       37.82     11.05 o 
   5   3  14        2.81        0.00      4.67 o 
   6   3  14       23.46       62.23     40.94 o 
   7   3  14       98.11      128.75     20.08 o 
   8   3  14        4.50       32.61     13.25 o 
   9   3  14     1746.88     1689.45     87.52 o 
  10   3  14      267.91      267.08     27.26 o 
  -6   4  14       39.04       49.36     19.05 o 
  -5   4  14       96.95      121.22     15.67 o 
  -4   4  14      457.32      471.60     24.49 o 
  -3   4  14       17.42       25.06     10.82 o 
  -2   4  14      308.74      293.39     17.49 o 
  -1   4  14      385.15      388.13     18.62 o 
   0   4  14       26.59       19.16      7.28 o 
   1   4  14       38.69       30.58      7.47 o 
   2   4  14      612.91      632.22     25.35 o 
   3   4  14      174.50      160.21     15.49 o 
   4   4  14        7.97        8.32      6.87 o 
   5   4  14        7.22        6.67      6.33 o 
   6   4  14      574.94      544.83     22.86 o 
   7   4  14      177.60      178.75     25.45 o 
   8   4  14      182.65      212.48     23.78 o 
   9   4  14       84.06       86.86     16.99 o 
  10   4  14       23.70       41.91     29.55 o 
  -5   5  14       67.58       59.31     14.68 o 
  -4   5  14       43.98       48.57     18.56 o 
  -3   5  14      569.62      562.20     22.62 o 
  -2   5  14      218.34      221.62     20.94 o 
  -1   5  14      622.96      591.90     19.14 o 
   0   5  14      202.61      230.10     13.54 o 
   1   5  14     1325.81     1305.20     36.08 o 
   2   5  14      590.53      603.31     22.00 o 
   3   5  14     3002.71     2828.82     45.68 o 
   4   5  14      819.72      788.67     24.63 o 
   5   5  14        9.22       14.09      6.10 o 
   6   5  14       41.22       46.66     11.68 o 
   7   5  14        6.32        8.76      9.93 o 
   8   5  14      189.45      231.98     19.25 o 
   9   5  14       81.48       94.11     15.52 o 
  -5   6  14      575.12      591.65     28.86 o 
  -4   6  14       13.36       15.11     19.54 o 
  -3   6  14       49.19       62.71     15.65 o 
  -2   6  14      167.48      184.21     16.82 o 
  -1   6  14      749.71      753.85     22.26 o 
   0   6  14      125.55      142.95     14.11 o 
   1   6  14       25.63       40.09     17.48 o 
   2   6  14       17.80       11.99      7.42 o 
   3   6  14     1015.77     1005.79     32.47 o 
   4   6  14       23.02       20.33      7.95 o 
   5   6  14       37.90       20.52     14.05 o 
   6   6  14      167.20      187.72     18.36 o 
   7   6  14      169.22      206.76     21.81 o 
   8   6  14       87.67      113.95     17.96 o 
   9   6  14       11.16       27.23     12.64 o 
  -4   7  14      107.64      155.91     35.26 o 
  -3   7  14       45.14       38.40     12.34 o 
  -2   7  14        3.04        2.49     16.39 o 
  -1   7  14      391.55      397.22     21.59 o 
   0   7  14       27.79       34.53      9.00 o 
   1   7  14       64.94       78.57     11.79 o 
   2   7  14        2.21       10.68      7.82 o 
   3   7  14       65.28       57.66     14.05 o 
   4   7  14      277.16      279.26     26.27 o 
   5   7  14       43.97       58.31     14.75 o 
   6   7  14        8.45        4.37     20.04 o 
   7   7  14        0.17       35.11     29.76 o 
   8   7  14       88.78       61.08     14.07 o 
   9   7  14      290.65      275.82     33.93 o 
  -3   8  14        7.12       23.33     15.50 o 
  -2   8  14       41.68       58.90     15.25 o 
  -1   8  14      342.30      360.90     39.73 o 
   0   8  14      455.25      490.71     31.42 o 
   2   8  14        6.43       12.05      9.54 o 
   3   8  14        6.66        3.70      8.76 o 
   4   8  14     2324.76     2181.30     68.36 o 
   5   8  14      508.30      454.17     33.93 o 
   6   8  14        0.01       13.18      9.03 o 
   7   8  14        0.29       16.63     11.80 o 
   8   8  14      124.33      114.00     22.29 o 
  -1   9  14      153.18      210.75     31.43 o 
   0   9  14        2.27       29.80     15.02 o 
   1   9  14        5.11        6.11     10.33 o 
   2   9  14      418.22      410.97     31.58 o 
   3   9  14      165.60      212.31     32.48 o 
   4   9  14        6.42       23.63     12.56 o 
   5   9  14     1226.39     1209.44     56.02 o 
   6   9  14      267.64      231.44     31.00 o 
   7   9  14        1.97       22.41     17.97 o 
   1  10  14       33.76       46.14     13.40 o 
   2  10  14       54.25       42.56     15.16 o 
   3  10  14        3.92        6.85     10.22 o 
   4  10  14      430.40      442.74     53.81 o 
   5  10  14      197.53      232.07     26.11 o 
  -3  -9  15       15.09       82.18     17.84 o 
  -2  -9  15      668.58      786.77     38.59 o 
  -1  -9  15       38.66       52.52     15.38 o 
   0  -9  15       10.93        6.78     12.43 o 
   1  -9  15       45.18       40.90     12.78 o 
   2  -9  15      583.16      603.09     27.11 o 
  -4  -8  15       49.54       -1.61     57.09 o 
  -3  -8  15       19.18       17.66     14.18 o 
  -1  -8  15       31.12       19.85     13.67 o 
   0  -8  15       19.69        5.48     13.62 o 
   1  -8  15        7.32        5.37      8.66 o 
   2  -8  15        0.92       13.11      9.64 o 
   3  -8  15       33.86       29.75     12.86 o 
   4  -8  15        7.52       21.07     10.03 o 
  -5  -7  15       25.07      113.39     63.05 o 
  -4  -7  15       96.83      287.42     78.17 o 
  -3  -7  15      311.85      364.32     47.24 o 
  -2  -7  15      127.88      102.68     14.84 o 
  -1  -7  15      158.18      174.59     18.46 o 
   0  -7  15        3.09        3.86     10.17 o 
   1  -7  15       40.52       18.93     11.07 o 
   2  -7  15        0.02       10.83      7.03 o 
   3  -7  15      132.00      193.33     14.25 o 
   4  -7  15        3.63        7.21     10.93 o 
   5  -7  15        0.02       49.11     13.13 o 
   6  -7  15       40.09       23.71      9.93 o 
  -5  -6  15      104.54       88.38     53.66 o 
  -4  -6  15       22.49       63.44     22.96 o 
  -3  -6  15       29.45       31.78     13.89 o 
  -2  -6  15       17.17       28.12     11.72 o 
  -1  -6  15      617.03      573.14     23.34 o 
   0  -6  15     1114.36     1116.56     26.88 o 
   1  -6  15        2.41        2.42      6.83 o 
   2  -6  15      106.62       77.62     12.36 o 
   3  -6  15        2.02        8.64      6.41 o 
   4  -6  15     1245.41     1237.62     33.19 o 
   5  -6  15        5.21        9.29      9.29 o 
   6  -6  15        2.14        9.00     12.55 o 
   7  -6  15        3.48       11.40     15.82 o 
  -6  -5  15       19.41       38.26     44.38 o 
  -5  -5  15      289.39      403.27    126.42 o 
  -4  -5  15       72.78       21.82     28.02 o 
  -3  -5  15       42.35       51.37     16.33 o 
  -2  -5  15       18.00       25.11     10.63 o 
  -1  -5  15       31.62      180.87     75.69 o 
   0  -5  15      127.52      124.44     12.81 o 
   1  -5  15        0.95        2.79      5.53 o 
   2  -5  15      323.41      284.00     14.06 o 
   3  -5  15       97.53       99.78      9.77 o 
   4  -5  15      314.54      345.05     18.25 o 
   5  -5  15      305.15      311.89     20.93 o 
   6  -5  15        5.23        7.54      8.35 o 
   7  -5  15      429.28      454.59     24.18 o 
  -7  -4  15      205.81      267.24    100.85 o 
  -6  -4  15      579.31      568.16     47.98 o 
  -5  -4  15      168.88      187.06     50.77 o 
  -4  -4  15       75.76       78.66     31.59 o 
  -3  -4  15      187.96      209.13     20.77 o 
  -2  -4  15        0.14       -3.48     10.43 o 
  -1  -4  15      778.16      752.31     24.08 o 
   0  -4  15      485.42      448.99     16.84 o 
   1  -4  15      220.11      228.52     14.61 o 
   2  -4  15        2.50        2.58      5.60 o 
   3  -4  15        2.24        5.86      5.31 o 
   4  -4  15      488.07      490.05     19.05 o 
   5  -4  15      406.73      390.29     20.11 o 
   6  -4  15       81.44      112.84     13.41 o 
   7  -4  15        9.88       11.20      8.66 o 
   8  -4  15       90.11      104.40     13.97 o 
  -7  -3  15       11.16       33.28     29.52 o 
  -6  -3  15      267.52      260.10     44.60 o 
  -5  -3  15      103.47      113.22     65.10 o 
  -4  -3  15        7.10       11.17     12.16 o 
  -3  -3  15       71.40       60.77     11.13 o 
  -2  -3  15      431.77      432.90     20.26 o 
  -1  -3  15     2071.48     2033.63     42.30 o 
   0  -3  15      472.17      494.10     20.62 o 
   1  -3  15     1689.35     1643.30     26.46 o 
   2  -3  15       47.55       52.22      7.76 o 
   3  -3  15      950.29      936.13     17.81 o 
   4  -3  15       42.54       51.29      8.39 o 
   5  -3  15       14.69       22.97      5.98 o 
   6  -3  15      470.84      460.33     20.66 o 
   7  -3  15      124.99      115.13     16.08 o 
   8  -3  15      108.93       83.28     15.11 o 
  -7  -2  15      573.29      681.95    161.39 o 
  -6  -2  15        9.05       22.24     17.86 o 
  -5  -2  15      254.05      254.57     22.26 o 
  -4  -2  15      242.04      263.77     21.18 o 
  -3  -2  15       10.91       16.08     10.08 o 
  -2  -2  15      238.70      229.64     16.99 o 
  -1  -2  15      426.29      413.59     25.37 o 
   0  -2  15       69.04       56.24     10.98 o 
   1  -2  15       62.23       48.39      8.92 o 
   2  -2  15      839.07      812.93     19.14 o 
   3  -2  15      175.46      189.54     12.60 o 
   4  -2  15      113.88      108.74     13.21 o 
   5  -2  15     1353.06     1273.92     30.72 o 
   6  -2  15      741.36      717.41     24.36 o 
   7  -2  15      177.68      187.11     20.93 o 
   8  -2  15        1.52       13.27      8.72 o 
   9  -2  15      196.80      194.41     20.21 o 
  -7  -1  15       99.93      126.57     31.96 o 
  -6  -1  15       14.39       14.21     18.37 o 
  -5  -1  15      467.20      456.65     26.49 o 
  -4  -1  15      220.56      253.94     16.53 o 
  -3  -1  15       22.19      -15.10     14.56 o 
  -2  -1  15      208.41      208.10     16.04 o 
  -1  -1  15     2500.52     2468.15     40.06 o 
   0  -1  15      119.26      138.01     13.52 o 
   1  -1  15      406.27      381.67     15.49 o 
   2  -1  15      122.62      102.00      8.82 o 
   3  -1  15     1136.52     1120.28     25.93 o 
   4  -1  15        8.42        2.46      7.56 o 
   5  -1  15      310.06      278.86     22.52 o 
   6  -1  15       52.01       44.10     12.48 o 
   7  -1  15       98.54       76.76     17.03 o 
   8  -1  15       34.95       33.56     12.86 o 
   9  -1  15        4.54        6.10      8.26 o 
  -7   0  15      196.22      234.42     40.36 o 
  -6   0  15       53.94       42.95     15.11 o 
  -5   0  15        0.10       -0.44     10.67 o 
  -4   0  15     1651.83     1626.70     33.16 o 
  -3   0  15      677.94      620.26     23.25 o 
  -2   0  15      458.20      440.77     23.95 o 
  -1   0  15        0.23       -0.28      8.63 o 
   0   0  15     2389.54     2239.50     45.52 o 
   1   0  15     1272.50     1243.98     22.57 o 
   2   0  15        0.03        1.01      3.14 o 
   3   0  15       32.90       26.33      7.15 o 
   4   0  15      315.73      279.87     19.48 o 
   5   0  15      308.48      292.73     21.37 o 
   6   0  15       14.87       16.86      7.96 o 
   7   0  15       55.45       66.11     15.85 o 
   8   0  15       47.31       70.25     18.86 o 
   9   0  15        3.62       12.64     11.46 o 
  -7   1  15       61.06       51.60     21.55 o 
  -6   1  15       58.61       51.32     14.99 o 
  -5   1  15      197.43      240.08     22.11 o 
  -4   1  15        7.28        4.90      9.89 o 
  -3   1  15      178.63      237.51     16.97 o 
  -2   1  15        1.44       -0.62      6.83 o 
  -1   1  15      417.19      425.61     20.16 o 
   0   1  15       61.85       65.24     11.93 o 
   1   1  15      669.12      636.60     18.12 o 
   2   1  15      412.31      393.08     19.05 o 
   3   1  15      537.54      467.08     21.12 o 
   4   1  15      150.31      159.43     20.42 o 
   5   1  15     1352.01     1307.72    111.07 o 
   6   1  15     1679.37     1675.88     65.06 o 
   7   1  15       43.64       79.49     17.95 o 
   8   1  15       83.44       81.57     19.19 o 
   9   1  15        8.29       -3.18     14.36 o 
  10   1  15        0.14       20.61     11.15 o 
  -6   2  15      322.13      327.73     30.32 o 
  -5   2  15      118.64      119.59     19.38 o 
  -4   2  15      975.15      994.21     28.68 o 
  -3   2  15       11.71        8.00     10.66 o 
  -2   2  15       18.02       13.66      8.51 o 
  -1   2  15       65.13       67.01     12.63 o 
   0   2  15     1288.81     1228.47     30.31 o 
   1   2  15     1245.66     1154.17     23.48 o 
   2   2  15      131.09      115.46     13.70 o 
   3   2  15       27.33       27.85      9.91 o 
   4   2  15     2153.52     2023.91     46.29 o 
   5   2  15      215.82      279.82     33.05 o 
   6   2  15       43.68       61.94     24.25 o 
   7   2  15      260.56      278.66     35.92 o 
   8   2  15       42.89       60.10     17.49 o 
   9   2  15        8.37       14.39     16.01 o 
  10   2  15      216.87      218.83     33.41 o 
  -6   3  15      289.38      325.01     31.78 o 
  -5   3  15      414.18      414.44     22.24 o 
  -4   3  15      102.38       96.09     15.53 o 
  -3   3  15       15.94       20.90     11.98 o 
  -2   3  15       58.65       62.90     10.81 o 
  -1   3  15      429.37      439.57     22.00 o 
   0   3  15      964.91      968.77     24.21 o 
   1   3  15      407.62      411.18     19.15 o 
   2   3  15      852.13      810.65     27.66 o 
   3   3  15      125.86      123.02     16.89 o 
   4   3  15      222.10      234.33     21.35 o 
   5   3  15      582.79      595.58     26.82 o 
   6   3  15      508.64      521.54     37.72 o 
   7   3  15       47.45       96.57     42.80 o 
   8   3  15      247.80      221.31     32.87 o 
   9   3  15       45.19       61.88     28.56 o 
  10   3  15      128.50      140.68     41.76 o 
  -6   4  15       23.09       12.09     26.81 o 
  -5   4  15       18.89       46.54     13.49 o 
  -4   4  15        0.40        0.49     11.73 o 
  -3   4  15       16.48        8.84      9.47 o 
  -2   4  15      231.34      248.09     17.34 o 
  -1   4  15      248.10      266.91     20.88 o 
   0   4  15      201.07      212.52     14.53 o 
   1   4  15     1717.11     1714.01     26.02 o 
   2   4  15       59.50       45.95     11.17 o 
   3   4  15      389.80      365.77     33.44 o 
   4   4  15        8.65        7.46      7.12 o 
   5   4  15      529.08      524.61     25.31 o 
   6   4  15        0.47       -4.26      5.49 o 
   7   4  15      496.83      570.69     31.91 o 
   8   4  15      480.86      432.91     27.41 o 
   9   4  15     1049.65      962.20     62.28 o 
  -5   5  15       57.52       47.73     15.27 o 
  -4   5  15       26.99       47.78     13.91 o 
  -3   5  15      275.51      284.84     22.27 o 
  -2   5  15      326.04      290.40     18.48 o 
  -1   5  15       72.45       94.85     10.91 o 
   0   5  15        0.60        5.43      6.68 o 
   1   5  15       17.03       34.83     22.61 o 
   2   5  15      107.61      145.97     22.72 o 
   3   5  15      171.66      164.14     14.31 o 
   4   5  15       63.62       38.77     10.92 o 
   5   5  15      192.99      225.60     22.36 o 
   6   5  15      464.06      484.58     30.46 o 
   7   5  15       44.14       56.72     23.49 o 
   8   5  15        0.35       23.59      8.44 o 
   9   5  15      221.53      267.90     21.30 o 
  -4   6  15      337.31      379.24     22.32 o 
  -3   6  15      244.63      265.90     19.47 o 
  -2   6  15       70.59       95.65     25.26 o 
  -1   6  15      163.46      191.58     16.88 o 
   0   6  15     1123.23     1078.40     24.46 o 
   1   6  15     1359.94     1392.81     39.05 o 
   2   6  15      235.77      293.24     25.42 o 
   3   6  15       33.76       32.03      9.30 o 
   4   6  15       18.50       28.58     14.75 o 
   5   6  15       34.80       34.98      9.99 o 
   6   6  15      436.16      474.71     27.05 o 
   7   6  15      142.42      181.40     18.95 o 
   8   6  15       97.15      137.81     35.40 o 
   9   6  15       62.43       49.79     24.63 o 
  -3   7  15      208.57      211.93     18.91 o 
  -2   7  15      300.44      259.96     19.87 o 
  -1   7  15      310.87      309.37     20.25 o 
   0   7  15        1.08       -8.15      8.48 o 
   1   7  15      580.22      567.67     23.33 o 
   2   7  15      630.68      622.97     31.30 o 
   3   7  15        0.27      -11.65      6.80 o 
   4   7  15      184.15      162.83     20.77 o 
   5   7  15      162.09      127.81     21.38 o 
   6   7  15        4.60       18.87      8.11 o 
   7   7  15       93.34      125.84     32.75 o 
   8   7  15       42.98       95.63     26.81 o 
  -2   8  15        0.52       19.60     19.39 o 
  -1   8  15       23.38       27.97     19.52 o 
   0   8  15       96.51       80.25     16.67 o 
   1   8  15      144.97      128.52     15.07 o 
   2   8  15       31.92       54.88     12.98 o 
   3   8  15        8.24       17.43     10.77 o 
   4   8  15        0.03        5.92      9.62 o 
   6   8  15       37.69       41.50     13.41 o 
   7   8  15      167.63      178.57     28.61 o 
  -1   9  15      362.09      408.25     71.01 o 
   0   9  15        1.47       23.09     14.90 o 
   1   9  15      123.21      111.70     15.45 o 
   2   9  15     1379.38     1427.74     42.86 o 
   3   9  15      104.00       92.70     17.07 o 
   4   9  15       77.85       68.85     15.03 o 
   5   9  15        7.24       27.01     13.83 o 
   6   9  15       89.89       19.59     38.08 o 
   2  10  15      139.89      136.56     20.38 o 
   3  10  15      702.62      699.58     74.41 o 
  -1  -9  16      118.10      129.18     18.44 o 
   0  -9  16       22.05       14.08     13.66 o 
   1  -9  16       57.69       77.70     16.14 o 
  -3  -8  16      516.06      525.37     34.37 o 
  -2  -8  16      110.40       74.45     38.73 o 
  -1  -8  16        1.69       -4.31     13.25 o 
   0  -8  16      446.01      512.82     27.97 o 
   1  -8  16      394.93      375.68     24.93 o 
   2  -8  16      163.06      159.31     15.62 o 
   3  -8  16       67.18       68.06     15.27 o 
   4  -8  16        0.14        0.73     21.37 o 
  -5  -7  16      154.94      240.43     80.11 o 
  -4  -7  16       12.63       32.29     17.34 o 
  -3  -7  16       24.28       29.53     30.70 o 
  -2  -7  16       17.05       14.28     12.16 o 
  -1  -7  16       20.37       30.56     13.01 o 
   0  -7  16       51.33       43.77     12.79 o 
   1  -7  16       57.72       66.93     10.36 o 
   2  -7  16       17.10       17.01      9.12 o 
   3  -7  16       34.96       53.04     15.32 o 
   4  -7  16      356.42      347.18     31.09 o 
   5  -7  16       74.73       54.48     31.74 o 
  -5  -6  16        1.96       48.13     50.38 o 
  -4  -6  16       21.64       14.34     22.32 o 
  -3  -6  16        2.45       20.41     13.66 o 
  -2  -6  16      211.74      217.06     18.86 o 
  -1  -6  16      163.74      160.17     20.09 o 
   0  -6  16       22.63        3.95     10.93 o 
   1  -6  16       69.26       73.53     10.69 o 
   2  -6  16        3.80       15.41      7.56 o 
   3  -6  16       13.68       15.37      8.83 o 
   4  -6  16      106.38      167.02     18.46 o 
   5  -6  16      188.87      199.03     17.27 o 
   6  -6  16       33.94       36.98     10.15 o 
  -6  -5  16       18.91      125.66     57.62 o 
  -5  -5  16      202.57      237.47    115.31 o 
  -4  -5  16       14.75        9.20     18.56 o 
  -3  -5  16      284.09      284.39     31.73 o 
  -2  -5  16     1966.96     1933.54     41.17 o 
  -1  -5  16      353.78      325.94     22.48 o 
   0  -5  16      311.79      315.78     25.09 o 
   1  -5  16      102.42       98.09     12.74 o 
   2  -5  16     1088.48     1065.87     23.43 o 
   3  -5  16       55.46       68.77      8.59 o 
   4  -5  16      109.37      113.99     12.35 o 
   5  -5  16        4.66       -5.12      7.42 o 
   6  -5  16       41.31       44.61     12.78 o 
   7  -5  16        4.24        6.71      8.74 o 
  -6  -4  16       38.22       37.07     26.97 o 
  -5  -4  16        2.68       11.06     27.13 o 
  -4  -4  16      182.82      190.67     32.31 o 
  -3  -4  16       34.44       19.12     12.98 o 
  -2  -4  16      418.98      400.77     23.03 o 
  -1  -4  16       63.75       82.82     12.61 o 
   0  -4  16     2004.11     1912.53     31.33 o 
   1  -4  16       84.00       83.49      9.39 o 
   2  -4  16      182.73      189.14     12.20 o 
   3  -4  16      740.47      746.73     18.09 o 
   4  -4  16       44.02       49.89     10.85 o 
   5  -4  16      372.51      340.99     20.09 o 
   6  -4  16       17.08       23.98      9.79 o 
   7  -4  16       34.00       27.19     15.97 o 
   8  -4  16        3.20       15.63     13.13 o 
  -6  -3  16      136.79      209.87     43.78 o 
  -5  -3  16       65.44       17.40     18.55 o 
  -4  -3  16      112.26      112.50     16.10 o 
  -3  -3  16      727.18      681.69     23.62 o 
  -2  -3  16     2743.47     2703.59     43.42 o 
  -1  -3  16        6.90        2.74     10.00 o 
   0  -3  16      657.10      652.98     22.88 o 
   1  -3  16      525.92      511.93     18.85 o 
   2  -3  16     1010.06      951.17     20.30 o 
   3  -3  16      242.76      267.10     11.44 o 
   4  -3  16        0.25       -2.62      6.77 o 
   5  -3  16        1.04        4.81      7.40 o 
   6  -3  16      238.04      265.71     22.95 o 
   7  -3  16       88.21       94.15     14.41 o 
   8  -3  16       10.85        7.10      6.55 o 
  -7  -2  16       98.97       40.82     27.00 o 
  -6  -2  16        2.17       12.64     20.68 o 
  -5  -2  16       16.33       22.34     12.32 o 
  -4  -2  16      630.24      648.28     29.47 o 
  -3  -2  16     1367.42     1322.96     30.95 o 
  -2  -2  16      152.43      162.68     15.84 o 
  -1  -2  16     1699.13     1630.69     33.81 o 
   0  -2  16      539.10      540.71     21.48 o 
   1  -2  16      800.96      743.04     21.11 o 
   2  -2  16      169.98      176.16     11.32 o 
   3  -2  16       33.68       47.32      8.61 o 
   4  -2  16      293.34      310.79     19.53 o 
   5  -2  16      463.93      429.89     22.24 o 
   6  -2  16      715.27      689.34     34.87 o 
   7  -2  16        6.01        9.38      7.85 o 
   8  -2  16      336.32      349.45     31.49 o 
   9  -2  16        7.47       -0.17     10.46 o 
  -7  -1  16      281.61      297.18     45.59 o 
  -6  -1  16       17.60       12.46     18.42 o 
  -5  -1  16        1.74        8.63     12.32 o 
  -4  -1  16        0.00       -7.27      9.44 o 
  -3  -1  16       24.70       12.27     10.03 o 
  -2  -1  16      281.67      310.73     18.96 o 
  -1  -1  16      170.58      184.70     15.86 o 
   0  -1  16     2562.69     2399.57     48.94 o 
   1  -1  16      693.81      716.51     20.43 o 
   2  -1  16      184.55      198.91     11.00 o 
   3  -1  16     2689.60     2588.27     47.51 o 
   4  -1  16      963.47      938.03     39.96 o 
   5  -1  16      132.75      143.26     19.17 o 
   6  -1  16       84.91      116.87     18.42 o 
   7  -1  16       67.95       57.08     16.35 o 
   8  -1  16        7.58       17.05      9.99 o 
   9  -1  16      204.03      267.01     32.04 o 
  -6   0  16      105.39      100.48     18.05 o 
  -5   0  16        3.13       -3.26     11.61 o 
  -4   0  16        0.65        2.36     10.13 o 
  -3   0  16       31.06       40.84     11.57 o 
  -2   0  16      523.75      484.49     24.55 o 
  -1   0  16      390.10      382.22     19.68 o 
   0   0  16      633.91      655.19     22.38 o 
   1   0  16      430.27      432.20     17.78 o 
   2   0  16      209.13      207.42     10.84 o 
   3   0  16      692.31      656.56     24.49 o 
   4   0  16       10.94       12.32     11.67 o 
   5   0  16       40.99       48.33     15.96 o 
   6   0  16      290.18      309.29     36.57 o 
   7   0  16      116.66      121.45     24.59 o 
   8   0  16      790.64      848.87     81.98 o 
   9   0  16      304.22      260.16     29.89 o 
  -6   1  16      398.48      406.75     31.09 o 
  -5   1  16       20.37       32.27     14.40 o 
  -4   1  16       37.30       22.67     11.28 o 
  -3   1  16      470.18      403.33     21.04 o 
  -2   1  16      869.86      872.59     53.67 o 
  -1   1  16       84.70       96.11     13.58 o 
   0   1  16      424.29      408.42     20.67 o 
   1   1  16      660.59      624.98     21.79 o 
   2   1  16      231.33      206.16     16.53 o 
   3   1  16      800.22      760.13     28.67 o 
   4   1  16      349.91      321.48     32.15 o 
   5   1  16      205.27      270.88     32.91 o 
   6   1  16      270.86      273.93     34.95 o 
   7   1  16      190.51      194.72     30.25 o 
   8   1  16       68.05      106.06     22.62 o 
   9   1  16        5.48       -8.46     15.04 o 
  -6   2  16       40.27       43.60     17.60 o 
  -5   2  16      219.37      226.77     25.94 o 
  -4   2  16      286.67      278.18     21.61 o 
  -3   2  16        3.89        9.66     11.21 o 
  -2   2  16       30.28       29.03     11.41 o 
  -1   2  16     1408.00     1375.31     46.82 o 
   0   2  16      336.89      326.73     16.36 o 
   1   2  16     1872.18     1759.09     29.04 o 
   2   2  16      318.12      304.05     19.81 o 
   3   2  16     1412.85     1243.13     45.48 o 
   4   2  16     1401.68     1261.30     40.61 o 
   5   2  16     1900.66     2050.91     73.60 o 
   6   2  16       22.92       52.27     20.26 o 
   7   2  16      276.12      290.34     33.19 o 
   8   2  16       73.33       92.95     24.29 o 
   9   2  16      171.06      119.86     31.28 o 
  -6   3  16      523.02      462.25     35.21 o 
  -5   3  16        0.38      -10.72     10.48 o 
  -4   3  16      175.20      169.22     21.25 o 
  -3   3  16       26.37       21.31     12.66 o 
  -2   3  16      424.57      444.38     20.00 o 
  -1   3  16        2.88       -7.44      9.67 o 
   0   3  16      269.47      266.75     15.21 o 
   1   3  16      758.99      716.33     19.06 o 
   2   3  16      377.97      377.21     21.99 o 
   3   3  16      114.43      101.53     15.80 o 
   4   3  16      612.62      504.43     25.94 o 
   5   3  16      689.34      643.72     42.07 o 
   6   3  16        2.39       33.90     25.55 o 
   7   3  16       61.16      204.36     41.33 o 
   8   3  16       43.75       77.01     36.22 o 
   9   3  16      921.13      813.02     53.50 o 
  -5   4  16       27.41       20.02     13.73 o 
  -4   4  16       29.65       25.38     13.00 o 
  -3   4  16      181.61      185.72     18.41 o 
  -2   4  16        1.75        5.39      9.62 o 
  -1   4  16        1.50       17.31      6.75 o 
   0   4  16      511.50      538.96     19.57 o 
   1   4  16       41.75       46.30     22.10 o 
   2   4  16      662.67      635.19     26.03 o 
   3   4  16      112.90       77.12     14.59 o 
   4   4  16      646.33      658.33     30.26 o 
   5   4  16      157.53      125.20     30.63 o 
   6   4  16      417.43      401.13     38.67 o 
   7   4  16       21.88       37.84     19.89 o 
   8   4  16      291.54      320.51     35.15 o 
   9   4  16       11.28       44.79     24.13 o 
  -5   5  16        9.40       15.78     14.06 o 
  -4   5  16      116.94      136.39     26.96 o 
  -3   5  16       22.47       25.92     19.76 o 
  -2   5  16       12.66       13.95     10.39 o 
  -1   5  16      111.79      125.35     14.08 o 
   0   5  16       75.38       69.43     10.01 o 
   1   5  16        0.44       -2.57      8.14 o 
   2   5  16        1.11       14.20     10.03 o 
   3   5  16       72.58       83.01     26.45 o 
   4   5  16        3.21       59.58     18.51 o 
   5   5  16      586.42      574.48     31.39 o 
   6   5  16      361.50      399.49     30.53 o 
   7   5  16     1375.87     1374.46     65.81 o 
   8   5  16       65.88      109.95     42.61 o 
   9   5  16      367.92      414.07     23.65 o 
  -4   6  16        8.49        1.36     11.33 o 
  -3   6  16        2.84        5.11      9.89 o 
  -2   6  16        1.77       -3.72     10.92 o 
  -1   6  16      314.76      317.32     19.66 o 
   0   6  16        0.11        7.23      7.99 o 
   1   6  16       74.45       57.41     14.97 o 
   2   6  16      306.49      305.07     29.61 o 
   3   6  16      352.80      388.71     23.21 o 
   4   6  16      301.55      367.17     22.50 o 
   5   6  16       60.56       65.28     16.53 o 
   6   6  16       35.10       56.25     16.57 o 
   7   6  16      393.29      430.64     35.50 o 
   8   6  16     3417.16     3763.92     96.99 o 
  -3   7  16       78.94      112.39     33.83 o 
  -2   7  16      359.53      409.41     48.19 o 
  -1   7  16      411.69      450.03     26.83 o 
   0   7  16      397.38      462.49     26.62 o 
   1   7  16       65.63       43.18     12.49 o 
   2   7  16        0.73       -0.98     13.62 o 
   3   7  16       30.71       27.09     17.77 o 
   4   7  16      226.38      246.97     25.17 o 
   5   7  16       52.26       67.86     28.64 o 
   7   7  16      119.04      128.06     21.24 o 
   8   7  16      218.46      220.75     29.12 o 
  -2   8  16       63.69       75.32     16.63 o 
  -1   8  16      577.24      602.15     33.87 o 
   0   8  16      464.82      472.25     30.61 o 
   1   8  16       79.18       93.53     18.40 o 
   2   8  16       93.42      148.63     26.28 o 
   3   8  16       19.04       26.78     14.48 o 
   4   8  16        6.83       28.95     13.11 o 
   5   8  16      271.60      271.61     32.84 o 
   6   8  16      101.87       62.50     25.30 o 
   7   8  16      244.96      237.00     30.63 o 
   0   9  16      190.99      243.65     34.15 o 
   1   9  16       12.63       43.87     13.55 o 
   2   9  16        0.87        6.14     10.61 o 
   3   9  16       51.98      105.36     36.47 o 
   5   9  16      184.32      215.97     42.23 o 
   6   9  16       37.69       31.74     16.03 o 
  -3  -8  17       13.80      -14.40     18.73 o 
  -2  -8  17      250.82      276.85     29.04 o 
  -1  -8  17       36.38       62.14     29.92 o 
   0  -8  17       26.16       21.08     15.38 o 
   1  -8  17       44.92       58.27     21.16 o 
   2  -8  17        0.59        3.29     10.45 o 
   3  -8  17       55.40       94.61     15.10 o 
  -4  -7  17        8.75       33.72     47.00 o 
  -3  -7  17       22.40       52.91     22.62 o 
  -2  -7  17     1087.93     1185.21     33.54 o 
  -1  -7  17      476.85      527.99     29.96 o 
   0  -7  17        0.31        2.50     18.05 o 
   1  -7  17        4.35       -4.24     11.99 o 
   2  -7  17      121.33      123.02     15.77 o 
   3  -7  17       17.74       19.03     11.44 o 
   4  -7  17       78.42       19.28     24.40 o 
   5  -7  17       19.66       27.96     15.20 o 
  -5  -6  17       90.00      144.66     66.38 o 
  -4  -6  17      142.49      173.78     29.07 o 
  -3  -6  17      307.15      384.79     52.03 o 
  -2  -6  17       69.50       71.74     17.30 o 
  -1  -6  17        8.42      -10.44     21.22 o 
   0  -6  17        0.77        0.11     10.38 o 
   1  -6  17      417.45      473.16     23.45 o 
   2  -6  17      218.16      234.01     15.72 o 
   3  -6  17       14.92        3.95      8.36 o 
   4  -6  17       33.53       31.22     10.99 o 
   5  -6  17        6.71       -0.81      9.25 o 
   6  -6  17      423.86      470.89     28.01 o 
  -5  -5  17       32.40      268.93     71.89 o 
  -4  -5  17      156.05      136.43     22.77 o 
  -3  -5  17        5.47       10.81     14.15 o 
  -2  -5  17      254.53      258.07     21.34 o 
  -1  -5  17        2.15        1.62     12.00 o 
   0  -5  17       62.85       73.05     20.06 o 
   1  -5  17      321.65      276.88     16.34 o 
   2  -5  17      403.44      421.28     16.60 o 
   3  -5  17        2.97       18.54      6.34 o 
   4  -5  17       47.83       52.30      9.49 o 
   5  -5  17      381.21      375.50     21.59 o 
   6  -5  17       23.02       12.89      9.87 o 
   7  -5  17       18.14       23.79     12.29 o 
  -6  -4  17       24.97       28.91     26.17 o 
  -5  -4  17      127.12       80.36     58.92 o 
  -4  -4  17      324.08      345.22     30.02 o 
  -3  -4  17      342.63      313.33     21.59 o 
  -2  -4  17      372.52      351.17     22.93 o 
  -1  -4  17      149.39      119.18     14.91 o 
   0  -4  17      561.20      541.34     21.53 o 
   1  -4  17       35.60       30.20      7.64 o 
   2  -4  17       75.69       85.53      9.39 o 
   3  -4  17       12.34        9.67      6.52 o 
   4  -4  17       77.01       92.79     12.78 o 
   5  -4  17        8.45       13.51      8.21 o 
   6  -4  17       39.28       27.48     15.48 o 
   7  -4  17        2.35       -9.39      8.01 o 
  -6  -3  17        8.05       33.42     38.03 o 
  -5  -3  17        7.24        1.83     13.31 o 
  -4  -3  17      595.24      581.34     67.43 o 
  -3  -3  17      130.15      133.90     15.13 o 
  -2  -3  17      741.93      737.08     25.43 o 
  -1  -3  17      809.91      819.17     33.31 o 
   0  -3  17     1710.85     1683.85     34.98 o 
   1  -3  17      221.53      238.05     15.60 o 
   2  -3  17       50.31       55.29      8.92 o 
   3  -3  17      448.21      467.38     13.36 o 
   4  -3  17        0.82        1.66      6.95 o 
   5  -3  17       78.80       60.21     12.27 o 
   6  -3  17       98.21       98.01     14.69 o 
   7  -3  17      403.59      412.52     23.40 o 
   8  -3  17      309.46      325.84     23.92 o 
  -6  -2  17       76.08       91.11     39.75 o 
  -5  -2  17      780.91      835.14     33.49 o 
  -4  -2  17      923.07      914.02     34.55 o 
  -3  -2  17       12.76        7.57     10.47 o 
  -2  -2  17       59.94       40.82     11.96 o 
  -1  -2  17      202.84      216.70     17.09 o 
   0  -2  17      617.12      626.60     22.62 o 
   1  -2  17      107.23      116.53     11.38 o 
   2  -2  17      208.58      221.87     14.34 o 
   3  -2  17      472.02      407.17     23.43 o 
   4  -2  17      660.15      670.87     32.89 o 
   5  -2  17       14.06        5.35      7.37 o 
   6  -2  17      757.88      695.53     29.26 o 
   7  -2  17        2.81       -1.27      7.55 o 
   8  -2  17      420.87      465.95     32.79 o 
  -6  -1  17       92.07       90.26     18.11 o 
  -5  -1  17      499.32      492.53     35.50 o 
  -4  -1  17      101.80      125.87     14.56 o 
  -3  -1  17      201.27      209.33     17.54 o 
  -2  -1  17       54.72       54.80     11.77 o 
  -1  -1  17     1249.71     1203.02     30.19 o 
   0  -1  17      155.41      152.00     19.29 o 
   1  -1  17      410.53      421.76     18.84 o 
   2  -1  17       11.31       19.05      7.14 o 
   3  -1  17      289.75      274.18     19.44 o 
   4  -1  17      191.74      160.07     19.76 o 
   5  -1  17       19.49        9.27      8.19 o 
   6  -1  17       75.23       60.70     14.34 o 
   7  -1  17      105.75       86.11     16.28 o 
   8  -1  17       16.84       17.89      9.24 o 
   9  -1  17        6.68        2.99     14.76 o 
  -6   0  17       22.14       47.89     26.44 o 
  -5   0  17       36.36       66.51     15.83 o 
  -4   0  17       56.95       72.35     13.36 o 
  -3   0  17       77.26       87.68     14.11 o 
  -2   0  17     2253.92     2172.51     46.34 o 
  -1   0  17      624.65      585.71     24.80 o 
   0   0  17      131.48      140.84     15.30 o 
   1   0  17     2602.28     2502.68     41.73 o 
   2   0  17     1664.13     1684.41     29.36 o 
   3   0  17       38.04       47.32     17.98 o 
   4   0  17        0.10      -12.21     11.16 o 
   5   0  17     1329.73     1288.99     59.38 o 
   6   0  17      327.64      326.66     40.18 o 
   7   0  17       18.16       16.98     12.47 o 
   8   0  17      240.93      276.33     36.88 o 
   9   0  17      252.17      287.44     41.08 o 
  -6   1  17        7.10       15.46     16.31 o 
  -5   1  17      155.20      154.41     22.95 o 
  -4   1  17       28.20       11.53     11.75 o 
  -3   1  17       57.60       33.70     12.35 o 
  -2   1  17      134.96      146.89     21.93 o 
  -1   1  17      316.90      270.51     22.44 o 
   0   1  17        0.45        4.20      9.29 o 
   1   1  17        2.97        1.32      6.14 o 
   2   1  17        3.75       12.76      8.15 o 
   3   1  17        7.82        2.24      8.44 o 
   4   1  17       19.47        9.38     12.68 o 
   5   1  17     1082.56     1166.94     56.05 o 
   6   1  17       36.16       36.36     23.58 o 
   7   1  17      169.70      205.35     32.76 o 
   8   1  17       36.00      156.00     36.43 o 
   9   1  17      327.51      594.37    163.41 o 
  -6   2  17       89.26       52.22     19.32 o 
  -5   2  17       28.73       13.48     15.91 o 
  -4   2  17      196.21      210.22     22.04 o 
  -3   2  17       44.78       28.48     12.98 o 
  -2   2  17       71.99       52.84     13.14 o 
  -1   2  17       49.44       74.80     18.96 o 
   0   2  17      143.86      137.20     12.64 o 
   1   2  17        0.64       10.81      8.97 o 
   2   2  17      840.12      833.99     28.48 o 
   3   2  17        7.47        9.41      9.02 o 
   4   2  17       94.02      108.63     23.44 o 
   5   2  17       53.14      184.32     45.30 o 
   6   2  17      250.73      243.24     34.91 o 
   7   2  17      122.96      157.71     28.20 o 
   8   2  17      373.90      463.12     41.84 o 
   9   2  17      135.02      142.22     31.62 o 
  -5   3  17       18.22       27.63     13.36 o 
  -4   3  17       14.31       16.19     13.19 o 
  -3   3  17      301.10      311.19     22.97 o 
  -2   3  17      377.13      350.61     22.30 o 
  -1   3  17      130.95      147.20     16.41 o 
   0   3  17       10.84       12.38      9.47 o 
   1   3  17       77.58      100.74     14.57 o 
   2   3  17     3151.94     2880.75     51.26 o 
   3   3  17      769.91      839.01     34.30 o 
   4   3  17     1022.57     1048.25     59.08 o 
   5   3  17        4.85       26.19     13.46 o 
   6   3  17       30.55       29.47     14.25 o 
   7   3  17      125.61      124.92     39.02 o 
   8   3  17       47.13      107.29     40.59 o 
   9   3  17      296.52      367.74     45.70 o 
  -5   4  17      102.35      104.65     18.21 o 
  -4   4  17      545.73      580.51     28.51 o 
  -3   4  17        1.70       -0.74     10.86 o 
  -2   4  17        0.77       10.99     10.51 o 
  -1   4  17      180.66      210.84     18.23 o 
   0   4  17     1109.20     1165.53     30.35 o 
   1   4  17       10.61       -8.56     10.97 o 
   2   4  17      226.20      202.36     25.31 o 
   3   4  17      681.38      641.41     31.30 o 
   4   4  17       81.10       98.75     15.82 o 
   5   4  17       20.98      151.61     91.49 o 
   6   4  17       13.62       45.26     22.90 o 
   7   4  17      861.41     1026.03    193.08 o 
   8   4  17       13.88       -6.58     17.96 o 
   9   4  17       55.81       85.75     33.24 o 
  -4   5  17       10.75       21.74     28.48 o 
  -3   5  17       57.51       46.60     18.19 o 
  -2   5  17       86.28       94.61     13.72 o 
  -1   5  17       44.20       45.84     12.12 o 
   0   5  17     1363.79     1356.08     27.42 o 
   1   5  17        5.01       13.46     18.64 o 
   2   5  17        5.60        2.30     10.00 o 
   3   5  17       41.78       68.21     26.15 o 
   4   5  17       85.52      219.28     64.09 o 
   5   5  17       22.29       26.65     10.86 o 
   6   5  17      159.00      187.95     41.46 o 
   7   5  17        1.30       15.01     12.26 o 
   8   5  17      159.10      163.76     37.89 o 
   9   5  17        2.93       55.41     19.51 o 
  -3   6  17      241.51      289.27     33.73 o 
  -2   6  17        5.49       21.79     16.98 o 
  -1   6  17       27.18       15.72     10.82 o 
   0   6  17        1.58       -7.12      7.14 o 
   1   6  17      121.61      127.09     17.55 o 
   2   6  17        0.07        6.58     19.87 o 
   3   6  17       28.83       30.10     22.41 o 
   4   6  17      228.32      235.60     20.51 o 
   5   6  17     1688.11     1603.91     44.71 o 
   6   6  17       40.49       55.35     17.39 o 
   7   6  17      238.50      236.88     24.26 o 
   8   6  17       89.38      120.75     22.44 o 
  -2   7  17        4.89       27.18     12.41 o 
  -1   7  17      118.65      102.76     24.00 o 
   0   7  17       38.75       75.45     25.77 o 
   1   7  17      237.26      345.73     30.97 o 
   2   7  17      275.47      329.29     35.91 o 
   3   7  17        0.08       14.76     14.14 o 
   4   7  17        2.69        3.75     14.30 o 
   5   7  17       23.20       23.93     23.64 o 
   6   7  17     2187.12     1910.29    354.16 o 
   7   7  17      321.64      344.56     36.74 o 
  -1   8  17       17.84       24.25     18.49 o 
   0   8  17       11.20       -2.09     20.33 o 
   1   8  17        5.38       32.33     35.26 o 
   2   8  17      243.87      245.96     35.08 o 
   4   8  17       70.27       68.58     31.86 o 
   5   8  17      230.43      211.91     30.14 o 
   6   8  17      676.62      662.72     70.87 o 
   1   9  17       87.20      106.20     19.58 o 
   4   9  17       38.70       42.37     13.36 o 
   5   9  17        0.98       -1.27     10.65 o 
  -1  -8  18        3.44       10.62     15.94 o 
   0  -8  18      618.15      671.72     56.37 o 
   1  -8  18      198.58      224.40     36.62 o 
   2  -8  18        9.97       45.89     20.84 o 
  -3  -7  18        5.24       33.75     22.16 o 
  -2  -7  18        3.40       32.90     22.36 o 
  -1  -7  18       26.72       23.38     17.65 o 
   0  -7  18      261.03      259.21     25.42 o 
   1  -7  18      116.91      132.12     19.29 o 
   2  -7  18       15.63       15.33     11.80 o 
   3  -7  18       11.67      111.54     37.05 o 
   4  -7  18       20.53       16.09     20.49 o 
  -4  -6  18      522.64      587.43     44.11 o 
  -3  -6  18        2.43       -7.38     46.00 o 
  -2  -6  18      146.52      139.97     20.76 o 
  -1  -6  18        0.02        8.30     15.47 o 
   0  -6  18      510.93      536.02     24.57 o 
   1  -6  18      248.27      234.51     20.86 o 
   2  -6  18        7.56        5.40     10.78 o 
   3  -6  18       91.36       91.92     17.50 o 
   4  -6  18        9.87        5.45     22.29 o 
   5  -6  18      196.15      227.76     19.35 o 
  -5  -5  18      242.36      242.22     90.13 o 
  -4  -5  18        1.84       -7.31     25.85 o 
  -3  -5  18      233.39      201.22     42.84 o 
  -2  -5  18        7.31        6.03     17.71 o 
  -1  -5  18        9.30       -0.91     11.89 o 
   0  -5  18      686.64      625.76     33.53 o 
   1  -5  18       28.20       30.83     11.31 o 
   2  -5  18      339.68      327.47     16.35 o 
   3  -5  18        0.28       -2.79      6.47 o 
   4  -5  18      516.43      528.61     24.19 o 
   5  -5  18        7.49       -1.49      7.81 o 
   6  -5  18       56.53       71.19     12.51 o 
  -5  -4  18        8.72        9.54     56.32 o 
  -4  -4  18      107.53      166.10     22.88 o 
  -3  -4  18       10.95       -8.24     10.97 o 
  -2  -4  18       83.51       86.03     16.02 o 
  -1  -4  18       54.97       73.79     18.63 o 
   0  -4  18     1090.84     1119.36     30.10 o 
   1  -4  18       21.46       26.49      8.37 o 
   2  -4  18        0.17       -3.20      6.43 o 
   3  -4  18       18.40       21.95      7.51 o 
   4  -4  18        2.77       -6.00     11.07 o 
   5  -4  18        6.01        1.62     10.07 o 
   6  -4  18        3.33        2.44      9.52 o 
   7  -4  18      929.92      994.66     45.00 o 
  -5  -3  18      217.34      481.75     89.53 o 
  -4  -3  18      266.30      252.68     27.64 o 
  -3  -3  18       58.10       54.70     12.07 o 
  -2  -3  18       58.43       59.54     12.35 o 
  -1  -3  18       58.48       40.04     11.24 o 
   0  -3  18      221.69      272.20     21.19 o 
   1  -3  18       54.76       51.18     11.19 o 
   2  -3  18      407.49      414.96     18.45 o 
   3  -3  18       53.89       50.14      7.02 o 
   4  -3  18        9.06        3.36      7.61 o 
   5  -3  18        6.58       12.88      9.05 o 
   6  -3  18      581.71      556.37     27.55 o 
   7  -3  18      179.14      213.25     22.57 o 
   8  -3  18      257.30      237.16     25.46 o 
  -6  -2  18      470.22      598.79     56.39 o 
  -5  -2  18       64.12       41.57     16.75 o 
  -4  -2  18      834.50      914.76     34.96 o 
  -3  -2  18      676.31      664.71     25.48 o 
  -2  -2  18       10.86        2.26     10.12 o 
  -1  -2  18      969.72      986.91     28.65 o 
   0  -2  18      130.25      120.45     18.08 o 
   1  -2  18      791.57      803.14     24.52 o 
   2  -2  18       18.45       18.07      9.65 o 
   3  -2  18       20.18       27.31      9.73 o 
   4  -2  18       87.79       74.50     16.09 o 
   5  -2  18      704.59      648.83     33.92 o 
   6  -2  18       41.28       45.83     14.16 o 
   7  -2  18       41.93       58.46     16.08 o 
   8  -2  18       35.07       23.92     17.39 o 
  -6  -1  18      628.12      646.33     36.95 o 
  -5  -1  18       89.40       92.01     17.93 o 
  -4  -1  18      276.29      282.82     19.32 o 
  -3  -1  18      152.94      183.52     17.18 o 
  -2  -1  18      201.65      237.53     18.58 o 
  -1  -1  18        6.41       -5.29      7.89 o 
   0  -1  18       28.07       22.22      9.40 o 
   1  -1  18      101.45      121.60     17.50 o 
   2  -1  18      315.03      321.59     16.51 o 
   3  -1  18        2.27        1.96     10.18 o 
   4  -1  18      273.70      297.88     36.63 o 
   5  -1  18      152.56      114.06     24.88 o 
   6  -1  18      836.65      847.44     51.47 o 
   7  -1  18      228.05      214.02     31.94 o 
   8  -1  18       10.03       22.39     26.35 o 
  -6   0  18        0.01      -18.37     13.50 o 
  -5   0  18      434.00      470.18     34.39 o 
  -4   0  18      153.81      177.58     18.31 o 
  -3   0  18      362.66      369.56     23.67 o 
  -2   0  18        8.88       13.59      9.82 o 
  -1   0  18      551.04      523.78     30.73 o 
   0   0  18       14.76       15.80     11.09 o 
   1   0  18      250.66      242.75     19.87 o 
   2   0  18      395.91      379.89     14.74 o 
   3   0  18      160.79      178.01     28.19 o 
   4   0  18      383.33      320.25     38.35 o 
   5   0  18      318.67      334.80     39.73 o 
   6   0  18      609.33      668.40     45.44 o 
   7   0  18        1.07       13.93     24.50 o 
   8   0  18       54.36       73.03     22.65 o 
   9   0  18       42.36       98.60     23.32 o 
  -5   1  18      168.17      153.23     24.60 o 
  -4   1  18      563.63      565.32     27.01 o 
  -3   1  18      291.68      306.54     22.06 o 
  -2   1  18       44.55       46.72     14.41 o 
  -1   1  18      614.35      394.00     29.78 o 
   0   1  18     1022.43     1029.25     29.78 o 
   1   1  18      286.22      280.20     14.78 o 
   2   1  18        3.25       -1.93      7.97 o 
   3   1  18      351.07      335.43     38.09 o 
   4   1  18       44.97       46.20     17.73 o 
   5   1  18        4.35        4.88     11.93 o 
   6   1  18      405.39      452.72     42.00 o 
   7   1  18      314.48      374.23     47.22 o 
   8   1  18        0.03      -19.18     14.03 o 
  -5   2  18        4.95      -20.83     14.35 o 
  -4   2  18      219.98      234.81     21.43 o 
  -3   2  18        0.25       -3.40     11.09 o 
  -2   2  18       32.58       16.17     11.24 o 
  -1   2  18      289.39      273.33     19.71 o 
   0   2  18       40.32       16.52     12.92 o 
   1   2  18      244.79      215.47     22.91 o 
   2   2  18      165.34      190.07     17.73 o 
   3   2  18     1336.18     1348.46     41.89 o 
   4   2  18      816.23      816.11     47.88 o 
   5   2  18       18.25        5.62     13.33 o 
   6   2  18      213.56      242.82     60.27 o 
   7   2  18      275.45      394.39     44.94 o 
   8   2  18      381.26      492.86     46.03 o 
   9   2  18       19.88       29.63     26.38 o 
  -5   3  18       39.57       32.03     17.62 o 
  -4   3  18       10.36        8.56     12.73 o 
  -3   3  18       38.66       40.45     13.45 o 
  -2   3  18      388.43      370.29     23.13 o 
  -1   3  18      177.21      184.68     18.29 o 
   0   3  18       31.37       23.72     10.48 o 
   1   3  18      276.37      283.41     15.57 o 
   2   3  18      295.71      326.01     31.15 o 
   3   3  18       73.22       90.19     15.42 o 
   4   3  18      239.20      316.48     55.21 o 
   5   3  18        0.07       15.76     15.77 o 
   6   3  18      457.89      389.23     67.10 o 
   7   3  18      655.24      631.87     72.57 o 
   8   3  18      704.09      652.94     46.83 o 
   9   3  18      259.29      405.74     66.98 o 
  -4   4  18       81.85      102.50     17.87 o 
  -3   4  18      336.89      334.74     23.44 o 
  -2   4  18        0.40       14.52     12.25 o 
  -1   4  18      199.53      191.21     16.35 o 
   0   4  18      341.75      369.78     18.22 o 
   1   4  18     1632.16     1632.54     52.26 o 
   2   4  18      960.56      893.20     78.26 o 
   3   4  18       27.60       36.17     22.77 o 
   4   4  18       33.56       25.50     14.16 o 
   5   4  18      267.50      362.12     86.52 o 
   6   4  18       10.68       62.37     30.87 o 
   7   4  18      595.72      736.57    102.72 o 
   8   4  18       28.31       12.55     16.17 o 
   9   4  18      341.22      448.43     84.82 o 
  -4   5  18       97.79      113.96     17.66 o 
  -3   5  18      197.13      218.29     27.88 o 
  -2   5  18      383.34      402.20     25.68 o 
  -1   5  18       74.25       74.74     16.23 o 
   0   5  18        0.76       15.75      8.33 o 
   1   5  18       91.39      106.00     16.74 o 
   2   5  18       50.07       62.20     15.49 o 
   3   5  18       67.36       82.65     41.49 o 
   4   5  18       17.05      170.56    117.37 o 
   5   5  18      597.23      592.63     45.60 o 
   6   5  18       88.71      117.12     38.26 o 
   8   5  18       78.89      193.13     45.63 o 
  -3   6  18      121.44      163.60     23.43 o 
  -2   6  18      359.35      338.68     26.78 o 
  -1   6  18      209.82      205.70     22.71 o 
   0   6  18        3.68       23.66     16.13 o 
   1   6  18       17.91        9.42     11.90 o 
   2   6  18       24.80       23.56     15.02 o 
   3   6  18        3.70       -0.30     15.01 o 
   4   6  18      169.49      175.58     23.67 o 
   5   6  18       33.04       50.88     15.01 o 
   6   6  18      223.92      293.41     36.11 o 
   7   6  18       14.21       61.81     17.20 o 
   8   6  18       21.03       21.03     20.84 o 
  -2   7  18        5.25       -1.10     16.00 o 
  -1   7  18      156.86      156.22     17.13 o 
   0   7  18      209.02      220.68     24.20 o 
   1   7  18       40.73       76.81     15.19 o 
   2   7  18        1.06        7.30     12.32 o 
   3   7  18     1280.92     1348.10     79.24 o 
   4   7  18        0.45       12.73      9.69 o 
   5   7  18      369.99      404.64     59.39 o 
   6   7  18      237.19      204.14     28.76 o 
   7   7  18       31.09       15.39     16.91 o 
   1   8  18      132.63      154.03     22.02 o 
   3   8  18      285.73      357.29     28.42 o 
   4   8  18     1739.16     1939.21     92.85 o 
   5   8  18      542.35      588.16     41.36 o 
  -2  -7  19      384.99      410.70     44.59 o 
  -1  -7  19      770.38      734.34     34.91 o 
   0  -7  19      166.25      186.14     22.57 o 
   1  -7  19       15.56       45.97     20.71 o 
   2  -7  19      591.65      586.99     45.79 o 
   3  -7  19      325.58      320.34     21.57 o 
  -3  -6  19       98.93      112.31     27.22 o 
  -2  -6  19       25.21       30.98     17.10 o 
  -1  -6  19      180.66      175.16     24.79 o 
   0  -6  19       54.65       96.15     18.70 o 
   1  -6  19      322.00      300.65     28.30 o 
   2  -6  19        0.61       17.37      8.64 o 
   3  -6  19      416.11      504.27     26.92 o 
   4  -6  19      186.81      148.16     20.72 o 
   5  -6  19      148.93      160.67     20.60 o 
  -4  -5  19       21.49       63.20     24.64 o 
  -3  -5  19       45.26       57.51     30.94 o 
  -2  -5  19      357.26      366.29     25.83 o 
  -1  -5  19      210.16      164.84     19.68 o 
   0  -5  19      415.13      487.11     47.37 o 
   1  -5  19       50.56       50.38     13.27 o 
   2  -5  19      424.03      447.77     20.10 o 
   3  -5  19      283.99      306.33     16.17 o 
   4  -5  19       10.68        1.38     10.18 o 
   5  -5  19        0.04       -3.32      9.73 o 
   6  -5  19       16.60       22.70     13.40 o 
  -5  -4  19      132.41      163.57     75.09 o 
  -4  -4  19        0.03        3.77     14.73 o 
  -3  -4  19      123.94      144.02     22.78 o 
  -2  -4  19      127.22      159.26     20.30 o 
  -1  -4  19       59.32       53.79     15.19 o 
   0  -4  19      503.78      478.36     22.10 o 
   1  -4  19      163.39      149.27     15.27 o 
   2  -4  19      284.78      282.08     16.28 o 
   3  -4  19       65.55       58.07      8.93 o 
   4  -4  19      104.21      130.40     23.66 o 
   5  -4  19      105.92       87.07     15.31 o 
   6  -4  19       12.15       14.65     11.89 o 
   7  -4  19      161.05      155.95     20.32 o 
  -5  -3  19       19.51       14.61     17.75 o 
  -4  -3  19       60.43       48.83     20.16 o 
  -3  -3  19      264.47      297.62     22.50 o 
  -2  -3  19      122.74      147.52     16.63 o 
  -1  -3  19      605.82      627.38     28.89 o 
   0  -3  19        1.56       -2.67      8.04 o 
   1  -3  19      380.84      387.78     20.19 o 
   2  -3  19      132.91      137.65     13.82 o 
   3  -3  19       11.30        6.57      9.54 o 
   4  -3  19      230.78      220.82     21.92 o 
   5  -3  19     1011.94      991.19     35.94 o 
   6  -3  19      117.45      123.46     16.45 o 
   7  -3  19      370.07      446.14     31.99 o 
  -5  -2  19       27.86       46.18     38.88 o 
  -4  -2  19       24.45       16.71     24.88 o 
  -3  -2  19      321.08      295.76     21.01 o 
  -2  -2  19       82.96       66.70     13.42 o 
  -1  -2  19      672.38      664.74     25.40 o 
   0  -2  19      438.95      429.75     21.17 o 
   1  -2  19      173.46      174.92     15.40 o 
   2  -2  19       73.05       68.22     10.29 o 
   3  -2  19       75.40       73.24     14.27 o 
   4  -2  19      921.33      843.50     51.18 o 
   5  -2  19      241.58      253.21     36.38 o 
   6  -2  19      470.25      495.25     42.01 o 
   7  -2  19      324.43      320.45     41.86 o 
   8  -2  19       70.84       85.73     24.69 o 
  -5  -1  19      360.25      381.45     47.62 o 
  -4  -1  19       97.10       99.09     14.87 o 
  -3  -1  19       57.53       67.72     14.03 o 
  -2  -1  19      982.20      914.07     31.30 o 
  -1  -1  19      337.21      330.41     20.65 o 
   0  -1  19      165.02      159.67     19.48 o 
   1  -1  19      191.56      194.50     16.72 o 
   2  -1  19      538.58      569.81     20.18 o 
   3  -1  19      409.32      341.65     28.39 o 
   4  -1  19      288.16      255.33     34.44 o 
   5  -1  19      105.23      146.32     36.16 o 
   6  -1  19      280.19      247.30     37.73 o 
   7  -1  19      200.89      245.95     37.91 o 
   8  -1  19        0.22       29.64     19.73 o 
  -5   0  19      255.91      274.96     29.24 o 
  -4   0  19      239.80      257.32     21.50 o 
  -3   0  19      131.93      114.82     16.69 o 
  -2   0  19       15.68        7.02      8.47 o 
  -1   0  19      187.36      202.14     18.48 o 
   0   0  19     1055.07     1039.20     30.99 o 
   1   0  19        0.72       -1.38      8.66 o 
   2   0  19     1430.66     1352.13     30.18 o 
   3   0  19      176.66      159.59     25.94 o 
   4   0  19     1342.46     1419.89     94.69 o 
   5   0  19       79.84       74.83     21.35 o 
   6   0  19      207.13      197.13     32.00 o 
   7   0  19        2.09       23.76     23.25 o 
   8   0  19        0.01        9.79     21.05 o 
  -5   1  19      279.86      277.94     30.13 o 
  -4   1  19        0.53        6.40     12.84 o 
  -3   1  19       94.30       72.38     15.34 o 
  -2   1  19      194.62      182.88     20.49 o 
  -1   1  19      366.63      290.62     30.27 o 
   0   1  19       27.13       15.74     10.61 o 
   1   1  19      233.08      197.21     13.60 o 
   2   1  19     2460.69     2310.40     46.55 o 
   3   1  19       59.37       17.13     16.74 o 
   4   1  19       12.10       11.19     13.43 o 
   5   1  19      421.11      392.89     40.65 o 
   6   1  19      216.57      240.93     36.38 o 
   8   1  19       57.27       80.22     27.35 o 
  -5   2  19      197.70      192.48     26.25 o 
  -4   2  19        1.19       -4.69     13.36 o 
  -3   2  19      412.00      418.02     25.83 o 
  -2   2  19      443.75      474.61     24.80 o 
  -1   2  19       13.37        2.91     10.67 o 
   0   2  19      194.95      172.58     16.62 o 
   1   2  19      535.26      512.91     22.84 o 
   2   2  19      421.86      437.11     23.87 o 
   3   2  19       64.30       63.48     22.88 o 
   4   2  19       81.79       52.03     20.26 o 
   5   2  19      464.78      446.21     47.82 o 
   6   2  19      230.42      294.20     68.73 o 
   7   2  19       10.87        5.43     20.74 o 
   8   2  19        0.59       52.74     29.50 o 
   9   2  19       34.71       93.85     33.96 o 
  -4   3  19        0.74       -8.55     12.28 o 
  -3   3  19      126.65      116.84     17.52 o 
  -2   3  19      228.79      262.18     53.12 o 
  -1   3  19       20.85       18.65     11.96 o 
   0   3  19       22.81       15.33     10.99 o 
   1   3  19     1341.54     1255.11     26.51 o 
   2   3  19       38.14       52.72     22.39 o 
   3   3  19      228.60      234.76     23.37 o 
   4   3  19       19.38       39.23     16.55 o 
   5   3  19      228.76      414.27     85.39 o 
   6   3  19      832.96      877.06     53.41 o 
   7   3  19       78.65       35.21     29.45 o 
   8   3  19       84.09       64.20     24.67 o 
  -4   4  19       84.23       99.22     18.03 o 
  -3   4  19        3.16       21.82     12.46 o 
  -2   4  19      132.29      129.14     17.76 o 
  -1   4  19      235.27      215.21     17.35 o 
   0   4  19     1369.95     1433.66     48.06 o 
   1   4  19       13.18       38.33     26.49 o 
   2   4  19      258.34      336.64     29.86 o 
   3   4  19       16.44       72.21     66.19 o 
   4   4  19     1074.74     1139.24    101.36 o 
   5   4  19      663.93      803.27    126.64 o 
   6   4  19      903.24      886.07     52.86 o 
   7   4  19      171.71      383.08    101.67 o 
   8   4  19      462.68      655.05    134.45 o 
  -3   5  19      166.88      158.09     20.12 o 
  -2   5  19      164.17      157.08     19.66 o 
  -1   5  19      653.05      667.17     28.49 o 
   0   5  19      413.24      413.13     20.56 o 
   1   5  19        7.61       -0.47     23.44 o 
   2   5  19       19.92        8.29     11.28 o 
   3   5  19      108.98      117.92     27.90 o 
   4   5  19       36.17       43.98     34.81 o 
   5   5  19      274.23      334.34    101.65 o 
   6   5  19      211.58      204.08     64.69 o 
   7   5  19        4.65       26.29     15.88 o 
   8   5  19       31.95       98.86     31.39 o 
  -2   6  19       42.24       41.88     15.30 o 
  -1   6  19       77.39       78.40     14.92 o 
   0   6  19      315.10      369.06     29.55 o 
   1   6  19       40.51       52.61     17.54 o 
   2   6  19       14.31       29.52     20.83 o 
   3   6  19      362.51      426.61     43.02 o 
   4   6  19      116.23      108.86     18.76 o 
   5   6  19        0.00       25.91     23.73 o 
   6   6  19      280.11      363.85     57.64 o 
   7   6  19      306.64      310.97     30.59 o 
  -1   7  19      150.11      156.82     18.07 o 
   0   7  19       27.66       38.51     17.51 o 
   1   7  19      297.74      322.41     24.31 o 
   2   7  19      223.75      265.08     31.29 o 
   3   7  19       69.41       44.48     22.45 o 
   4   7  19        1.83       27.92     11.56 o 
   5   7  19       18.24       64.54     22.77 o 
   6   7  19      136.58      159.13     45.81 o 
   1   8  19      148.26      189.05     24.25 o 
   2   8  19       10.76       19.13     13.52 o 
   3   8  19       96.41      153.08     35.25 o 
   5   8  19       74.10       90.58     31.34 o 
  -1  -7  20      204.87      254.45     62.72 o 
   0  -7  20       61.81      100.87     84.28 o 
   1  -7  20        1.56       21.50     13.77 o 
   2  -7  20       20.28       30.63     23.52 o 
  -2  -6  20       67.65       23.24     30.96 o 
  -1  -6  20       39.38       35.67     45.67 o 
   0  -6  20       83.28      174.68     23.08 o 
   1  -6  20      315.94      285.42     29.62 o 
   2  -6  20      191.00      201.49     20.05 o 
   3  -6  20        7.79       41.66     10.59 o 
   4  -6  20       10.21       17.77     16.91 o 
  -3  -5  20      295.65      300.74     70.26 o 
  -2  -5  20       87.03      154.82     35.38 o 
  -1  -5  20       34.84       24.46     15.48 o 
   0  -5  20      108.22      105.08     22.16 o 
   1  -5  20     1314.34     1373.76     50.45 o 
   2  -5  20      234.66      249.61     20.47 o 
   3  -5  20       84.15      113.22     11.53 o 
   4  -5  20      387.80      442.29     24.91 o 
   5  -5  20      123.48      145.98     17.78 o 
  -4  -4  20      484.11      584.93     81.00 o 
  -3  -4  20        0.03       13.44     13.09 o 
  -2  -4  20       79.66      109.74     30.22 o 
  -1  -4  20      157.26      153.12     20.13 o 
   0  -4  20      252.89      212.81     24.43 o 
   1  -4  20      106.00      126.80     15.21 o 
   2  -4  20       17.04       20.67      9.11 o 
   3  -4  20      101.88       86.68     17.57 o 
   4  -4  20      320.26      361.17     35.45 o 
   5  -4  20      325.35      309.62     33.48 o 
   6  -4  20       35.31       23.06     12.43 o 
  -4  -3  20        0.12       -0.11     22.03 o 
  -3  -3  20      179.86      161.59     27.80 o 
  -2  -3  20       11.26       13.34     11.16 o 
  -1  -3  20       53.74       47.39     15.69 o 
   0  -3  20      169.85      139.34     15.04 o 
   1  -3  20      264.32      263.58     18.67 o 
   2  -3  20        4.84       11.57      7.94 o 
   3  -3  20       27.04       14.30     10.95 o 
   4  -3  20       46.97       55.63     14.10 o 
   5  -3  20       22.32       24.84     12.45 o 
   6  -3  20       39.54       12.24     16.01 o 
   7  -3  20        0.00       27.35     24.63 o 
  -4  -2  20      524.81      632.21     41.82 o 
  -3  -2  20      407.54      451.03     24.02 o 
  -2  -2  20       60.05       54.53     13.28 o 
  -1  -2  20      237.54      254.71     19.79 o 
   0  -2  20      143.95      148.21     16.99 o 
   1  -2  20       15.47       -3.83      9.42 o 
   2  -2  20      151.88      140.95     14.45 o 
   3  -2  20      925.79      866.69     41.12 o 
   4  -2  20      162.78      152.13     29.62 o 
   5  -2  20      274.49      300.98     41.03 o 
   6  -2  20       74.51       82.87     24.90 o 
   7  -2  20      675.68      710.12     52.34 o 
  -5  -1  20      251.09      261.89     28.35 o 
  -4  -1  20        1.48       17.64     12.21 o 
  -3  -1  20       65.59       77.53     15.77 o 
  -2  -1  20       16.25       25.08     12.46 o 
  -1  -1  20      204.63      210.81     18.90 o 
   0  -1  20        1.10       -2.92      9.38 o 
   1  -1  20       13.21        6.81      9.60 o 
   2  -1  20      280.50      250.30     17.60 o 
   3  -1  20      203.59      182.49     25.41 o 
   4  -1  20      111.97      139.60     29.38 o 
   5  -1  20      148.14      152.77     29.95 o 
   6  -1  20      504.00      548.55     65.55 o 
   7  -1  20       28.31       52.04     59.31 o 
   8  -1  20        2.74       -3.86     21.96 o 
  -4   0  20      164.19      180.87     19.74 o 
  -3   0  20      158.32      164.93     19.01 o 
  -2   0  20       67.15       58.36     12.79 o 
  -1   0  20       43.42       15.14      8.76 o 
   0   0  20        0.71       21.56     10.87 o 
   1   0  20       76.19       60.44     12.33 o 
   2   0  20       14.82       20.15     13.59 o 
   3   0  20      318.88      367.31     35.20 o 
   4   0  20       98.65       40.33     47.10 o 
   5   0  20        3.73       -2.27     13.23 o 
   6   0  20       48.38       41.60     24.24 o 
   7   0  20      531.97      545.90     44.89 o 
   8   0  20      191.57      259.54     38.97 o 
  -4   1  20        0.28        3.66     13.96 o 
  -3   1  20      334.81      291.36     23.14 o 
  -2   1  20      357.52      363.44     37.95 o 
  -1   1  20       26.68       16.99     13.04 o 
   0   1  20      330.49      323.69     21.25 o 
   1   1  20       65.83       53.79      9.55 o 
   2   1  20      435.02      443.69     32.29 o 
   3   1  20      391.56      393.22     40.34 o 
   4   1  20       12.62       13.88     14.99 o 
   5   1  20       50.76       40.52     19.72 o 
   6   1  20      195.56      224.16     35.67 o 
   7   1  20        3.84       36.50     33.46 o 
   8   1  20       57.68       90.72     41.65 o 
  -4   2  20      214.29      200.44     20.91 o 
  -3   2  20        3.78        0.31     12.25 o 
  -2   2  20        0.10        6.51     11.07 o 
  -1   2  20       90.34       94.57     15.20 o 
   0   2  20     1443.04     1444.19     36.25 o 
   1   2  20      214.33      219.36     16.47 o 
   2   2  20      332.09      319.16     21.87 o 
   3   2  20      453.01      451.66     70.02 o 
   4   2  20      211.43      215.15     34.97 o 
   5   2  20      138.82      141.29     30.03 o 
   6   2  20        0.85      153.39     81.52 o 
   7   2  20      200.88      237.79     49.61 o 
   8   2  20      466.31      565.42     96.70 o 
  -4   3  20      177.46      190.43     21.34 o 
  -3   3  20        0.18        0.52     13.21 o 
  -2   3  20        6.92      -13.16     10.75 o 
  -1   3  20      231.97      219.29     19.75 o 
   0   3  20        2.38        4.88     11.05 o 
   1   3  20      595.03      578.82     37.79 o 
   2   3  20        4.08        6.91     14.57 o 
   3   3  20        0.35       36.40     32.45 o 
   4   3  20       16.35       57.14     55.55 o 
   5   3  20       21.19      187.09    104.28 o 
   6   3  20       50.50       94.27     25.53 o 
   7   3  20       42.91      148.70    112.34 o 
   8   3  20       83.43       55.33     23.70 o 
  -3   4  20        6.71        1.50     10.99 o 
  -2   4  20      106.09      124.91     18.57 o 
  -1   4  20      441.19      411.37     25.50 o 
   0   4  20        0.41        5.46     16.02 o 
   1   4  20        9.96       -1.45     21.84 o 
   2   4  20       62.74       58.48     31.16 o 
   3   4  20       66.53       65.73     40.84 o 
   4   4  20      311.42      336.18     36.22 o 
   5   4  20      238.32      492.82     58.59 o 
   6   4  20       69.74      144.40     29.09 o 
   7   4  20      171.31      559.87     64.06 o 
   8   4  20      146.67      438.29     50.53 o 
  -2   5  20      791.82      818.81     32.42 o 
  -1   5  20       39.60       34.97     15.93 o 
   0   5  20       83.26       64.76     18.87 o 
   1   5  20      218.52      180.16     23.39 o 
   2   5  20      663.18      617.92     36.83 o 
   3   5  20      816.08      830.49     54.60 o 
   4   5  20      677.61      820.55    131.90 o 
   5   5  20      215.77      350.51     56.18 o 
   6   5  20       81.70      201.35     83.67 o 
   7   5  20      657.46      609.93     70.93 o 
  -1   6  20        4.27       13.39     15.01 o 
   0   6  20       81.30      129.03     29.64 o 
   1   6  20        3.20       19.03     10.97 o 
   2   6  20      256.45      286.13     37.05 o 
   3   6  20      321.19      321.82     32.14 o 
   4   6  20        5.44        2.54     15.31 o 
   5   6  20       26.12       92.10     22.65 o 
   6   6  20       10.23       21.39     15.27 o 
   7   6  20      892.59      857.13     57.47 o 
   0   7  20       41.10       20.41     16.67 o 
   1   7  20      275.76      334.84     28.86 o 
   2   7  20      150.29      170.06     42.19 o 
   3   7  20       19.93        5.40     55.77 o 
   4   7  20      170.56      251.39     45.19 o 
   5   7  20       40.41        9.64     21.23 o 
   6   7  20      169.93      328.64     39.96 o 
  -1  -6  21        3.27       12.51     24.79 o 
   0  -6  21        2.97       12.85     12.85 o 
   1  -6  21      780.11      841.14     32.49 o 
   2  -6  21       61.44      111.20     26.39 o 
   3  -6  21       39.73       83.50     21.02 o 
  -2  -5  21       34.27       46.32     16.59 o 
  -1  -5  21        6.72       12.13     13.73 o 
   0  -5  21        4.58       10.96     11.04 o 
   1  -5  21       35.05       43.98     14.54 o 
   2  -5  21       26.25       72.54     14.29 o 
   3  -5  21      369.22      422.32     35.37 o 
   4  -5  21      102.51      124.48     19.51 o 
  -3  -4  21      126.27      142.04     18.69 o 
  -2  -4  21      120.55      120.37     19.37 o 
  -1  -4  21      132.62      144.93     19.49 o 
   0  -4  21      803.66      805.08     33.73 o 
   1  -4  21       71.19       69.57     13.41 o 
   2  -4  21      494.86      510.38     27.78 o 
   3  -4  21       31.25       49.83     18.27 o 
   4  -4  21        0.65       15.51     11.59 o 
   5  -4  21       30.05       16.30     10.85 o 
  -4  -3  21       29.50       56.17     23.76 o 
  -3  -3  21       10.09       18.50     14.73 o 
  -2  -3  21      262.64      322.14     35.86 o 
  -1  -3  21        6.81       13.66      9.72 o 
   0  -3  21        0.47        7.55      9.14 o 
   1  -3  21       18.77        1.97      9.29 o 
   2  -3  21       51.54       53.49     11.60 o 
   3  -3  21      115.06      146.12     23.74 o 
   4  -3  21       14.23       22.89     14.95 o 
   5  -3  21        0.06        6.76     14.44 o 
   6  -3  21        1.55       -8.46     13.70 o 
  -4  -2  21      133.26      167.25     43.93 o 
  -3  -2  21      206.12      208.49     20.90 o 
  -2  -2  21        3.78        5.01     10.83 o 
  -1  -2  21      215.50      210.11     19.41 o 
   0  -2  21       86.99      132.83     37.55 o 
   1  -2  21      164.06      161.55     17.09 o 
   2  -2  21       26.78       24.04      9.20 o 
   3  -2  21      208.23      182.12     25.03 o 
   4  -2  21      200.77      184.67     31.51 o 
   5  -2  21       26.84       25.54     18.23 o 
   6  -2  21      264.41      249.38     38.58 o 
   7  -2  21      369.09      401.96     48.97 o 
  -4  -1  21      153.94      197.69     25.49 o 
  -3  -1  21        3.59        9.07     12.95 o 
  -2  -1  21      196.75      209.21     20.45 o 
  -1  -1  21       32.43       27.92     16.64 o 
   0  -1  21        1.47       -2.01     10.22 o 
   1  -1  21      352.40      344.95     20.32 o 
   2  -1  21      200.83      170.88     19.19 o 
   3  -1  21      619.99      645.12     42.49 o 
   4  -1  21       64.14       72.32     22.25 o 
   5  -1  21      174.76      189.08     33.68 o 
   6  -1  21        1.81       10.53     19.01 o 
   7  -1  21      195.89      161.31     33.55 o 
  -4   0  21       84.79       63.24     16.16 o 
  -3   0  21      262.20      250.48     22.79 o 
  -2   0  21       81.84      117.65     16.65 o 
  -1   0  21        1.00        0.41     11.18 o 
   0   0  21      514.30      494.05     24.58 o 
   1   0  21      357.52      317.99     20.09 o 
   2   0  21       61.47       45.19     17.06 o 
   3   0  21       21.51       13.78     13.19 o 
   4   0  21      778.29      802.00     76.46 o 
   5   0  21      616.38      652.80     48.95 o 
   6   0  21       24.28       22.56     15.53 o 
   7   0  21       18.43       60.13     37.88 o 
  -4   1  21      167.22      159.90     19.48 o 
  -3   1  21       41.92       63.64     20.14 o 
  -2   1  21       64.02       49.88     13.77 o 
  -1   1  21      435.33      439.13     26.66 o 
   0   1  21       82.19       92.59     18.81 o 
   1   1  21        1.76       -1.58      8.97 o 
   2   1  21       13.67        6.09     13.93 o 
   3   1  21        0.95       -7.89     15.44 o 
   4   1  21      365.14      391.34     44.62 o 
   5   1  21      266.18      333.53     43.09 o 
   6   1  21      140.74      180.00     34.16 o 
   7   1  21      416.86      433.72     47.06 o 
   8   1  21       82.64      267.17     77.39 o 
  -3   2  21       40.98       79.26     16.36 o 
  -2   2  21      625.93      470.94     73.87 o 
  -1   2  21      109.24      104.24     17.73 o 
   0   2  21      684.06      721.92     27.42 o 
   1   2  21      264.40      234.61     16.35 o 
   2   2  21      279.18      301.99     30.69 o 
   3   2  21      147.04      155.79     33.68 o 
   4   2  21      239.61      229.25     37.80 o 
   5   2  21        4.29        7.92     20.33 o 
   6   2  21      122.09      215.13     98.44 o 
   7   2  21      125.98      169.50     33.12 o 
   8   2  21      491.10      668.22    163.04 o 
  -3   3  21      361.49      379.99     32.04 o 
  -2   3  21      894.57      992.88     35.01 o 
  -1   3  21       32.40       51.13     14.12 o 
   0   3  21       18.82       17.99     11.99 o 
   1   3  21       77.14       79.16     23.63 o 
   2   3  21        8.63       20.90     16.31 o 
   3   3  21       66.96      125.30     64.00 o 
   4   3  21        6.82       54.25     27.55 o 
   5   3  21      148.77      283.11    125.48 o 
   6   3  21      195.11      394.43     70.10 o 
   7   3  21       29.71      197.35     32.47 o 
   8   3  21      139.56      448.51     52.24 o 
  -2   4  21      158.13      214.79     21.33 o 
  -1   4  21      183.58      155.99     20.96 o 
   0   4  21      333.44      292.43     23.13 o 
   1   4  21       48.59      103.32     40.71 o 
   2   4  21      143.05      122.00     28.22 o 
   3   4  21        0.46       55.43     51.92 o 
   4   4  21       33.86      193.12     51.90 o 
   6   4  21      350.85      536.69     58.81 o 
   7   4  21      400.04      679.51    155.54 o 
  -1   5  21       16.83       15.19     15.16 o 
   0   5  21      150.84      186.51     22.29 o 
   1   5  21      167.98      171.57     24.36 o 
   2   5  21      573.00      646.21     37.72 o 
   3   5  21       38.60      108.08     50.92 o 
   4   5  21      131.90      364.95    152.76 o 
   5   5  21      376.04      471.62     53.21 o 
   6   5  21      227.45      270.95     42.63 o 
   7   5  21       22.50       84.94     49.44 o 
   0   6  21      414.38      554.86     42.55 o 
   1   6  21      715.71      797.60     42.04 o 
   2   6  21       45.05       82.39     49.89 o 
   3   6  21       96.77      120.38     21.96 o 
   4   6  21      537.02      577.29     45.34 o 
   5   6  21      855.49      821.71     42.29 o 
   6   6  21       60.51       94.44     23.41 o 
   2   7  21       54.10       75.44     23.14 o 
   3   7  21        2.75      -23.93     33.67 o 
   4   7  21       68.79      227.48    106.78 o 
  -1  -5  22      101.49      158.05     36.73 o 
   0  -5  22      110.44       95.31     32.06 o 
   1  -5  22       77.69       96.03     32.14 o 
   2  -5  22       89.59       57.72     14.43 o 
   3  -5  22        7.72       -3.62     23.86 o 
  -2  -4  22       46.73       56.23     15.86 o 
  -1  -4  22        0.06      -16.87     13.10 o 
   0  -4  22      165.60      183.66     36.27 o 
   1  -4  22      346.79      358.28     24.40 o 
   2  -4  22       78.70       73.73     14.30 o 
   3  -4  22      548.57      587.24     39.27 o 
   4  -4  22       42.61       37.60     17.11 o 
   5  -4  22       59.18       78.11     24.97 o 
  -3  -3  22      168.57      180.44     22.80 o 
  -2  -3  22      115.25      107.73     20.64 o 
  -1  -3  22      383.30      401.36     24.09 o 
   0  -3  22      344.16      340.37     22.53 o 
   1  -3  22      238.26      242.84     19.83 o 
   2  -3  22      169.51      161.90     16.51 o 
   3  -3  22      205.34      202.25     28.21 o 
   4  -3  22       32.74       22.05     17.64 o 
   5  -3  22       49.98       51.99     22.71 o 
   6  -3  22      183.07      210.83     37.09 o 
  -3  -2  22        4.64       15.13     12.97 o 
  -2  -2  22        1.39        7.04     11.53 o 
  -1  -2  22        1.37        2.61      9.97 o 
   0  -2  22       94.35      105.09     16.21 o 
   1  -2  22      475.51      461.13     23.87 o 
   2  -2  22       96.10       96.98     12.84 o 
   3  -2  22      272.60      266.71     30.83 o 
   4  -2  22       28.07       24.25     18.07 o 
   5  -2  22      606.07      616.46     50.55 o 
   6  -2  22       10.86        9.31     16.28 o 
  -3  -1  22      198.66      201.39     21.28 o 
  -2  -1  22        8.94       25.74     12.04 o 
  -1  -1  22       23.97       14.85     11.14 o 
   0  -1  22      112.71      112.97     16.35 o 
   1  -1  22       12.51        3.51      9.77 o 
   2  -1  22       66.08       80.27     20.18 o 
   3  -1  22      749.73      669.52     73.20 o 
   4  -1  22        2.81        2.58     14.30 o 
   5  -1  22       14.52       14.69     17.94 o 
   6  -1  22      458.59      473.02     55.14 o 
   7  -1  22       64.86       95.55     35.12 o 
  -3   0  22       13.22        5.17     12.69 o 
  -2   0  22       89.34       81.86     16.14 o 
  -1   0  22      124.62      135.97     17.88 o 
   0   0  22       27.56       20.17     16.00 o 
   1   0  22      116.05      117.80     14.89 o 
   2   0  22       10.62        7.57     14.18 o 
   3   0  22      552.83      513.94     35.36 o 
   4   0  22       24.01       40.93     10.13 o 
   5   0  22        0.04       22.25     27.91 o 
   6   0  22       10.96       17.26     15.01 o 
   7   0  22      607.74      651.79     50.25 o 
  -3   1  22       36.89       44.89     14.84 o 
  -2   1  22      183.89       59.53     39.84 o 
  -1   1  22       18.17        9.12     10.88 o 
   0   1  22       57.48       39.39     12.91 o 
   1   1  22        9.45       10.78      9.33 o 
   2   1  22     1179.80     1071.64     46.60 o 
   3   1  22       20.07      123.41     41.49 o 
   4   1  22      101.14       79.61     24.38 o 
   5   1  22      265.44      248.06     39.24 o 
   6   1  22      611.78      577.15     48.93 o 
   7   1  22      345.05      359.61    118.10 o 
  -3   2  22        6.39       17.15     19.34 o 
  -2   2  22       49.29       23.80     13.29 o 
  -1   2  22      136.25      141.53     17.92 o 
   0   2  22      126.90      117.78     16.44 o 
   1   2  22      153.12      143.74     41.12 o 
   2   2  22      298.85      278.53     31.76 o 
   3   2  22      707.40      679.26     77.11 o 
   4   2  22      220.17      238.65     58.24 o 
   5   2  22     1088.94     1064.99     64.27 o 
   6   2  22       53.87      177.48     91.81 o 
   7   2  22      604.02      573.53     54.65 o 
  -2   3  22      682.42      682.54     30.57 o 
  -1   3  22      205.78      191.36     20.59 o 
   0   3  22      106.36      110.94     15.98 o 
   1   3  22       18.66       33.54     19.99 o 
   2   3  22      400.94      398.67     43.15 o 
   3   3  22        0.32        0.91     15.56 o 
   4   3  22      101.18      169.58     68.57 o 
   5   3  22        1.65       92.65     35.93 o 
   6   3  22      324.32      326.70     87.20 o 
   7   3  22      221.85      276.25     42.88 o 
  -1   4  22      161.63      174.39     20.53 o 
   0   4  22       22.31       -8.54     20.39 o 
   1   4  22      407.48      450.35     35.39 o 
   2   4  22       34.57       43.04     19.54 o 
   3   4  22       10.57        9.94     37.89 o 
   4   4  22      168.76      395.79     46.25 o 
   5   4  22      541.40      669.93    110.68 o 
   6   4  22      186.73      371.74     75.28 o 
   7   4  22       70.81      111.08     42.15 o 
  -1   5  22       15.28        4.67     14.76 o 
   0   5  22      281.92      292.12     35.34 o 
   1   5  22        0.41        3.43     14.27 o 
   2   5  22      171.16      185.85     30.66 o 
   3   5  22      137.91      121.36     50.47 o 
   4   5  22      607.25      893.23     76.81 o 
   5   5  22      119.97      132.06     27.89 o 
   6   5  22        5.94      145.07    132.35 o 
   1   6  22       58.39       76.47     20.26 o 
   2   6  22       51.22       31.43     30.71 o 
   3   6  22      131.86      156.07     30.11 o 
   4   6  22       50.05       55.15     43.90 o 
   5   6  22       11.00       24.09     15.30 o 
   1  -5  23        9.93       48.76     22.24 o 
  -1  -4  23        0.36        7.16     13.72 o 
   0  -4  23       45.24       45.15     16.89 o 
   1  -4  23       10.30        5.32     14.27 o 
   2  -4  23      181.70      187.67     18.60 o 
   3  -4  23      197.42      221.96     30.96 o 
   4  -4  23       33.01       49.63     19.75 o 
  -2  -3  23        4.50       31.28     15.41 o 
  -1  -3  23       93.62       60.58     21.12 o 
   0  -3  23      181.20      196.75     20.10 o 
   1  -3  23       81.28       83.92     15.81 o 
   2  -3  23        4.21        3.56      9.65 o 
   3  -3  23       51.83       45.10     23.32 o 
   4  -3  23      168.45      147.34     26.12 o 
   5  -3  23      549.16      553.77     48.64 o 
  -2  -2  23      282.21      300.30     23.50 o 
  -1  -2  23       56.00       69.07     15.29 o 
   0  -2  23       31.93       30.98     13.69 o 
   1  -2  23        3.18        1.81      9.84 o 
   2  -2  23        4.07        1.12     14.37 o 
   3  -2  23      814.52      745.24     43.69 o 
   4  -2  23      393.21      393.21     64.26 o 
   5  -2  23       47.34       65.36     24.11 o 
  -2  -1  23       85.58       97.08     16.42 o 
  -1  -1  23      237.83      308.70     23.72 o 
   0  -1  23       12.89        3.02     11.15 o 
   1  -1  23       21.25       27.07     11.75 o 
   2  -1  23      564.27      527.41     37.98 o 
   3  -1  23      254.83      240.66     46.52 o 
   4  -1  23      156.39      119.42     29.62 o 
   5  -1  23        0.12       24.37     33.77 o 
   6  -1  23      147.35      155.49     31.27 o 
  -2   0  23        0.01       -3.57     11.21 o 
  -1   0  23      162.80      166.87     19.68 o 
   0   0  23       46.00       45.95     13.62 o 
   1   0  23      438.91      429.53     23.54 o 
   2   0  23      722.13      677.05     40.96 o 
   3   0  23      320.33      342.43     33.55 o 
   5   0  23      250.01      254.86     74.68 o 
   6   0  23      347.68      427.36     63.45 o 
  -2   1  23       90.71       87.31     18.82 o 
  -1   1  23      214.95      279.00     24.71 o 
   0   1  23       19.52       25.81     12.28 o 
   1   1  23       30.56       27.48     10.50 o 
   2   1  23      306.76      292.59     32.10 o 
   3   1  23       94.08       84.94     25.74 o 
   4   1  23       61.16       74.55     26.02 o 
   5   1  23      354.18      425.84     52.06 o 
   6   1  23      274.51      292.63     44.03 o 
  -2   2  23       38.59       50.08     14.02 o 
  -1   2  23      164.24      199.40     21.52 o 
   0   2  23      376.00      442.78     30.88 o 
   1   2  23        5.73        7.09     16.79 o 
   2   2  23       21.09       10.86     16.77 o 
   3   2  23        4.21       14.44     20.47 o 
   4   2  23      297.15      345.24     54.97 o 
   5   2  23      249.85      240.46     40.83 o 
   6   2  23        2.45       23.68     13.47 o 
  -1   3  23       15.71       27.72     13.71 o 
   0   3  23      131.84      147.53     17.55 o 
   1   3  23      321.02      329.64     36.57 o 
   2   3  23       50.77       72.29     31.58 o 
   3   3  23      669.59      598.47     54.99 o 
   4   3  23      133.32      243.39     76.16 o 
   5   3  23      770.99      745.45     57.28 o 
   6   3  23      135.96      111.61     45.40 o 
   0   4  23      433.73      458.07     42.76 o 
   1   4  23       38.08       53.69     22.10 o 
   2   4  23       11.06       64.44     32.44 o 
   3   4  23      175.91      252.64     49.24 o 
   4   4  23      493.14      674.64    133.38 o 
   5   4  23       12.24       54.02     39.01 o 
   6   4  23      447.21      524.29     48.29 o 
   1   5  23        1.31      -18.01     28.49 o 
   2   5  23       29.50       70.50     21.55 o 
   3   5  23      341.33      452.30    123.53 o 
   4   5  23        3.38       19.39     41.45 o 
   5   5  23      303.07      612.70     58.94 o 
   0  -3  24        0.05        3.09     14.48 o 
   1  -3  24      475.75      523.40     26.45 o 
   2  -3  24        0.33       -1.52     15.97 o 
   3  -3  24       45.04       35.19     18.27 o 
   4  -3  24      190.25      199.33     29.29 o 
  -1  -2  24      220.66      153.28     56.21 o 
   0  -2  24       11.48       12.40     11.89 o 
   1  -2  24      117.96      122.86     16.91 o 
   2  -2  24        9.21       20.08     17.53 o 
   3  -2  24      176.45      213.72     30.42 o 
   4  -2  24       22.78       36.21     21.41 o 
  -1  -1  24       22.29       25.85     13.27 o 
   0  -1  24      248.69      279.98     22.58 o 
   1  -1  24      396.91      369.92     22.78 o 
   2  -1  24      145.80      127.07     26.06 o 
   3  -1  24       36.28       40.81     18.82 o 
   4  -1  24       34.90       32.09     19.86 o 
   5  -1  24      616.61      558.46     53.95 o 
  -1   0  24       80.56       89.89     16.14 o 
   0   0  24      416.30      345.30     24.20 o 
   1   0  24      297.53      264.08     19.64 o 
   2   0  24      111.60      102.33     24.52 o 
   3   0  24       49.93       49.22     18.23 o 
   4   0  24       32.19       24.06     12.32 o 
   5   0  24       86.74       76.02     25.39 o 
  -1   1  24      232.45      231.13     24.08 o 
   0   1  24      396.67      412.68     32.39 o 
   1   1  24       68.15      101.01     24.14 o 
   2   1  24      177.90      151.15     28.10 o 
   3   1  24       66.02       77.78     26.97 o 
   4   1  24      126.47      151.64     35.00 o 
   5   1  24        0.54       17.37     26.25 o 
   6   1  24        0.02        2.39     16.94 o 
  -1   2  24       92.62      111.64     18.04 o 
   0   2  24       95.88       91.81     15.53 o 
   1   2  24       10.09       -1.47     19.77 o 
   2   2  24       59.47       67.37     20.97 o 
   3   2  24      271.60      295.30     45.80 o 
   4   2  24       57.74      103.89     32.79 o 
   5   2  24      291.16      284.59     95.34 o 
   0   3  24        1.08       -4.43     19.74 o 
   1   3  24       73.95       83.90     25.44 o 
   2   3  24      240.08      278.45     34.42 o 
   3   3  24      491.58      457.99     50.57 o 
   4   3  24       39.42       45.27     20.28 o 
   5   3  24       40.62       99.32     43.20 o 
   1   4  24      544.71      627.40     51.15 o 
   2   4  24      209.95      298.35     45.81 o 
   3   4  24      115.56      161.71     78.70 o 
   4   4  24      112.08      147.74     52.93 o 
   1  -2  25       29.34       32.86     12.80 o 
   2  -2  25       11.99        7.89     17.53 o 
   3  -2  25       21.90       18.92     18.60 o 
   0  -1  25      231.87      229.99     22.13 o 
   1  -1  25      129.23      154.81     17.27 o 
   2  -1  25       72.05       90.01     27.07 o 
   3  -1  25      795.48      857.49     46.83 o 
   4  -1  25        6.06       12.26     18.50 o 
   0   0  25      462.99      442.71     38.06 o 
   1   0  25       15.32       26.03     22.95 o 
   2   0  25       23.80       25.65     18.82 o 
   3   0  25      470.75      478.56     39.66 o 
   4   0  25      564.73      614.15     75.28 o 
   0   1  25       19.72       18.16     13.95 o 
   1   1  25       16.54        8.31     19.78 o 
   2   1  25      137.54      166.98     29.35 o 
   3   1  25       44.88       20.54     20.40 o 
   4   1  25       39.33       14.68     22.84 o 
   1   2  25       89.91      123.78     27.94 o 
   2   2  25      274.65      264.22     34.01 o 
   3   2  25       26.88       40.48     26.59 o 
   4   2  25      120.82      151.86     37.06 o 
   2   3  25       56.97       50.36     24.09 o 
   3   3  25      232.11      288.84     49.14 o 
                                                 
